# Supplementary material for: Unveiling the truth: Pathogen infections linked to miscarriage: A STROBE-Compliant Mendelian randomization study
Source: Medicine (Baltimore). 2024 Nov 22;103(47):e40627. doi: 10.1097/MD.0000000000040627 (PMC11596664; doi:10.1097/MD.0000000000040627)
Supplement: Supplementary file 1 [file medi-103-e40627-s001.xlsx]

## Sheet: S1
Supplementary Table S1: The details of the 46 phenotypes in IAMIR.
id	reportedTrait
GCST90006884	Anti-BK polyomavirus IgG seropositivity
GCST90006885	BK polyomavirus VP1 antibody levels
GCST90006886	Anti-chlamydia trachomatis IgG seropositivity
GCST90006887	Chlamydia trachomatis momp A antibody levels
GCST90006888	Chlamydia trachomatis momp D antibody levels
GCST90006889	Chlamydia trachomatis pGP3 antibody levels
GCST90006890	Chlamydia trachomatis PorB antibody levels
GCST90006891	Chlamydia trachomatis tarp-D F1 antibody levels
GCST90006892	Chlamydia trachomatis tarp-D F2 antibody levels
GCST90006893	Anti-cytomegalovirus IgG seropositivity
GCST90006894	Cytomegalovirus pp28 antibody levels
GCST90006895	Cytomegalovirus pp52 antibody levels
GCST90006896	Cytomegalovirus pp150 antibody levels
GCST90006897	Anti-Epstein-Barr virus IgG seropositivity
GCST90006898	Epstein-Barr virus EA-D antibody levels
GCST90006899	Epstein-Barr virus EBNA-1 antibody levels
GCST90006900	Epstein-Barr virus VCA p18 antibody levels
GCST90006901	Epstein-Barr virus ZEBRA antibody levels
GCST90006902	Anti-human herpes virus 6 IgG seropositivity
GCST90006903	Anti-human herpes virus 6 E1A IgG seropositivity
GCST90006904	Human herpes virus 6 IE1A antibody levels
GCST90006905	Anti-human herpes virus 6 IE1B IgG seropositivity
GCST90006906	Human herpes virus 6 IE1B antibody levels
GCST90006907	Human herpes virus 6 p101k antibody levels
GCST90006908	Anti-human herpes virus 7 IgG seropositivity
GCST90006909	Human herpes virus 7 U14 antibody levels
GCST90006910	Anti-helicobacter pylori IgG seropositivity
GCST90006911	Helicobacter pylori CagA antibody levels
GCST90006912	Helicobacter pylori Catalase antibody levels
GCST90006913	Helicobacter pylori GroEL antibody levels
GCST90006914	Helicobacter pylori OMP antibody levels
GCST90006915	Helicobacter pylori UREA antibody levels
GCST90006916	Helicobacter pylori VacA antibody levels
GCST90006917	Anti-herpes simplex virus 1 IgG seropositivity
GCST90006918	Herpes simplex virus 1 mgG-1 antibody levels
GCST90006919	Anti-herpes simplex virus 2 IgG seropositivity
GCST90006920	Herpes simplex virus 2 mgG-1 antibody levels
GCST90006921	Anti-polyomavirus 2 IgG seropositivity
GCST90006922	Polyomavirus 2 JC VP1 antibody levels
GCST90006923	Anti-Merkel cell polyomavirus IgG seropositivity
GCST90006924	Merkel cell polyomavirus VP1 antibody levels
GCST90006925	Anti-Toxoplasma gondii IgG seropositivity
GCST90006926	Toxoplasma gondii p22 antibody levels
GCST90006927	Toxoplasma gondii sag1 antibody levels
GCST90006928	Anti-varicella zoster virus IgG seropositivity
GCST90006929	Varicella zoster virus glycoproteins E and I antibody levels
Note: IAMIR, Infections and Antibody-mediated Immune Responses.

## Sheet: S2
Supplementary Table S2: Characteristics of significant SNPs with genome-wide associations (P < 5×10^-6) for 11 phenotypes of IAMIR on Miscarriage
Exposure	Outcome	SNPs	EA	OA	EAF	BETA	SE	P	SAMPLESIZE	F-STATISTICS
Anti-Epstein-Barr virus IgG seropositivity	Miscarriage (FinnGen)	rs10247741	A	G	0.650537	-0.312271	0.0704997	9.45e-06	8659	19.615
Anti-Epstein-Barr virus IgG seropositivity	Miscarriage (FinnGen)	rs113118832	A	G	0.0191746	-1.21223	0.268784	6.48e-06	8553	20.3358
Anti-Epstein-Barr virus IgG seropositivity	Miscarriage (FinnGen)	rs113442058	T	C	0.0369773	-0.85711	0.187233	4.7e-06	8681	20.9512
Anti-Epstein-Barr virus IgG seropositivity	Miscarriage (FinnGen)	rs116184496	T	G	0.0477071	-0.723032	0.160587	6.72e-06	8657	20.2672
Anti-Epstein-Barr virus IgG seropositivity	Miscarriage (FinnGen)	rs1210063	G	A	0.940126	0.78776	0.150062	1.52e-07	8735	27.5516
Anti-Epstein-Barr virus IgG seropositivity	Miscarriage (FinnGen)	rs59103702	G	A	0.178985	-0.391573	0.0878506	8.3e-06	8727	19.8626
Anti-Epstein-Barr virus IgG seropositivity	Miscarriage (FinnGen)	rs59202061	A	G	0.0683618	-0.66622	0.137723	1.32e-06	8711	23.395
Anti-Epstein-Barr virus IgG seropositivity	Miscarriage (FinnGen)	rs62317068	A	T	0.140377	0.428399	0.0962719	8.59e-06	8698	19.7969
Anti-Epstein-Barr virus IgG seropositivity	Miscarriage (FinnGen)	rs7237980	G	C	0.334628	-0.329598	0.0728388	6.04e-06	8239	20.471
Anti-Epstein-Barr virus IgG seropositivity	Miscarriage (FinnGen)	rs73187797	A	C	0.109848	-0.504465	0.110308	4.8e-06	8621	20.9097
Anti-Epstein-Barr virus IgG seropositivity	Miscarriage (FinnGen)	rs77295813	G	A	0.0267206	-0.975559	0.220559	9.73e-06	8645	19.5595
Anti-Epstein-Barr virus IgG seropositivity	Miscarriage (FinnGen)	rs8070971	C	T	0.117725	-0.470936	0.106001	8.88e-06	8711	19.7335
Epstein-Barr virus VCA p18 antibody levels	Miscarriage (FinnGen)	rs1042153	A	G	0.215691	-0.136472	0.0186914	2.85e-13	8285	53.2965
Epstein-Barr virus VCA p18 antibody levels	Miscarriage (FinnGen)	rs10947137	C	A	0.0734743	0.142952	0.029649	1.43e-06	8275	23.241
Epstein-Barr virus VCA p18 antibody levels	Miscarriage (FinnGen)	rs11054967	A	G	0.0152269	-0.346898	0.0635274	4.75e-08	8242	29.811
Epstein-Barr virus VCA p18 antibody levels	Miscarriage (FinnGen)	rs112007168	A	G	0.0262839	-0.210884	0.04773	9.95e-06	8256	19.5164
Epstein-Barr virus VCA p18 antibody levels	Miscarriage (FinnGen)	rs11244	A	G	0.270247	-0.0928438	0.0172875	7.85e-08	8285	28.8361
Epstein-Barr virus VCA p18 antibody levels	Miscarriage (FinnGen)	rs114844011	T	C	0.0108853	-0.352418	0.0746014	2.31e-06	8268	22.3109
Epstein-Barr virus VCA p18 antibody levels	Miscarriage (FinnGen)	rs115894933	A	G	0.0509005	0.172206	0.035572	1.29e-06	7996	23.4299
Epstein-Barr virus VCA p18 antibody levels	Miscarriage (FinnGen)	rs11602522	A	G	0.00827307	-0.418948	0.0863934	1.24e-06	8159	23.51
Epstein-Barr virus VCA p18 antibody levels	Miscarriage (FinnGen)	rs116479312	G	T	0.0196138	-0.249455	0.0521604	1.73e-06	8285	22.8664
Epstein-Barr virus VCA p18 antibody levels	Miscarriage (FinnGen)	rs116485583	T	C	0.0347222	0.192758	0.0423358	5.29e-06	8280	20.7255
Epstein-Barr virus VCA p18 antibody levels	Miscarriage (FinnGen)	rs117273536	A	G	0.030238	-0.204369	0.0457723	8.01e-06	8152	19.9305
Epstein-Barr virus VCA p18 antibody levels	Miscarriage (FinnGen)	rs11757367	A	G	0.174097	-0.0925997	0.0202787	4.96e-06	8277	20.8465
Epstein-Barr virus VCA p18 antibody levels	Miscarriage (FinnGen)	rs117588254	A	G	0.0149885	-0.282865	0.0639312	9.67e-06	8273	19.5717
Epstein-Barr virus VCA p18 antibody levels	Miscarriage (FinnGen)	rs117800138	T	C	0.0374408	-0.187382	0.0411996	5.41e-06	8026	20.6805
Epstein-Barr virus VCA p18 antibody levels	Miscarriage (FinnGen)	rs12188546	A	G	0.00608421	-0.458095	0.100173	4.81e-06	8218	20.9076
Epstein-Barr virus VCA p18 antibody levels	Miscarriage (FinnGen)	rs12306585	G	A	0.129301	-0.104279	0.0235122	9.2e-06	7935	19.6652
Epstein-Barr virus VCA p18 antibody levels	Miscarriage (FinnGen)	rs12538419	A	G	0.0854944	-0.132234	0.0276342	1.71e-06	8252	22.8922
Epstein-Barr virus VCA p18 antibody levels	Miscarriage (FinnGen)	rs12953983	A	G	0.57707	-0.0742578	0.0157338	2.36e-06	8142	22.2695
Epstein-Barr virus VCA p18 antibody levels	Miscarriage (FinnGen)	rs13286569	A	G	0.0212402	-0.270749	0.0535705	4.32e-07	8192	25.5374
Epstein-Barr virus VCA p18 antibody levels	Miscarriage (FinnGen)	rs13293260	C	T	0.165574	-0.104121	0.0210105	7.21e-07	8084	24.5525
Epstein-Barr virus VCA p18 antibody levels	Miscarriage (FinnGen)	rs143002370	G	T	0.0119495	-0.328776	0.0717977	4.67e-06	8243	20.964
Epstein-Barr virus VCA p18 antibody levels	Miscarriage (FinnGen)	rs145396067	A	G	0.0660657	-0.154236	0.0316595	1.11e-06	8098	23.7277
Epstein-Barr virus VCA p18 antibody levels	Miscarriage (FinnGen)	rs149280948	G	C	0.0159917	-0.275365	0.0616795	8.03e-06	8223	19.9265
Epstein-Barr virus VCA p18 antibody levels	Miscarriage (FinnGen)	rs149736458	C	T	0.00965509	-0.366391	0.0797302	4.32e-06	8234	21.1124
Epstein-Barr virus VCA p18 antibody levels	Miscarriage (FinnGen)	rs150378870	T	C	0.0771074	-0.135291	0.0297042	5.25e-06	8138	20.7394
Epstein-Barr virus VCA p18 antibody levels	Miscarriage (FinnGen)	rs151719	T	C	0.75685	-0.0816469	0.0178597	4.84e-06	8285	20.8942
Epstein-Barr virus VCA p18 antibody levels	Miscarriage (FinnGen)	rs180739443	G	C	0.00883219	-0.379847	0.0831254	4.89e-06	8152	20.8758
Epstein-Barr virus VCA p18 antibody levels	Miscarriage (FinnGen)	rs181352775	A	G	0.0118601	-0.324801	0.0712341	5.12e-06	8263	20.7852
Epstein-Barr virus VCA p18 antibody levels	Miscarriage (FinnGen)	rs2596464	C	T	0.540917	-0.088311	0.0155411	1.33e-08	8285	32.2821
Epstein-Barr virus VCA p18 antibody levels	Miscarriage (FinnGen)	rs2596546	G	A	0.327049	-0.124084	0.0164889	5.26e-14	8222	56.6164
Epstein-Barr virus VCA p18 antibody levels	Miscarriage (FinnGen)	rs2647079	A	G	0.212495	-0.0915364	0.0189467	1.36e-06	8219	23.3354
Epstein-Barr virus VCA p18 antibody levels	Miscarriage (FinnGen)	rs2858458	C	T	0.260169	-0.0852628	0.017598	1.27e-06	8285	23.4686
Epstein-Barr virus VCA p18 antibody levels	Miscarriage (FinnGen)	rs2894222	A	G	0.474416	-0.0908129	0.0155036	4.7e-09	8267	34.3024
Epstein-Barr virus VCA p18 antibody levels	Miscarriage (FinnGen)	rs3095339	G	A	0.284128	-0.0960328	0.0169919	1.59e-08	8285	31.9338
Epstein-Barr virus VCA p18 antibody levels	Miscarriage (FinnGen)	rs3099840	G	A	0.20041	-0.100231	0.0194396	2.52e-07	8283	26.5781
Epstein-Barr virus VCA p18 antibody levels	Miscarriage (FinnGen)	rs3130681	C	T	0.854377	-0.184029	0.0218796	4.06e-17	8237	70.7275
Epstein-Barr virus VCA p18 antibody levels	Miscarriage (FinnGen)	rs3131110	G	A	0.910278	-0.126497	0.027341	3.72e-06	8231	21.4006
Epstein-Barr virus VCA p18 antibody levels	Miscarriage (FinnGen)	rs3132586	T	G	0.413074	-0.0735537	0.016036	4.5e-06	7886	21.0333
Epstein-Barr virus VCA p18 antibody levels	Miscarriage (FinnGen)	rs3134771	C	T	0.623069	-0.0961669	0.0158927	1.44e-09	8284	36.6059
Epstein-Barr virus VCA p18 antibody levels	Miscarriage (FinnGen)	rs3135041	G	A	0.349286	-0.0798661	0.0162419	8.77e-07	8264	24.1739
Epstein-Barr virus VCA p18 antibody levels	Miscarriage (FinnGen)	rs3763354	A	G	0.772722	-0.143926	0.0181494	2.19e-15	8285	62.8708
Epstein-Barr virus VCA p18 antibody levels	Miscarriage (FinnGen)	rs3858729	T	C	0.748033	-0.0846321	0.0179059	2.28e-06	8261	22.3343
Epstein-Barr virus VCA p18 antibody levels	Miscarriage (FinnGen)	rs422951	C	T	0.439771	-0.0874855	0.0156314	2.18e-08	8285	31.3164
Epstein-Barr virus VCA p18 antibody levels	Miscarriage (FinnGen)	rs4679608	C	T	0.289212	-0.0790705	0.0170462	3.51e-06	8231	21.5114
Epstein-Barr virus VCA p18 antibody levels	Miscarriage (FinnGen)	rs4713135	A	G	0.239469	-0.081059	0.0182532	8.96e-06	8285	19.716
Epstein-Barr virus VCA p18 antibody levels	Miscarriage (FinnGen)	rs5021452	T	C	0.220729	-0.0933395	0.0187007	6e-07	8148	24.9063
Epstein-Barr virus VCA p18 antibody levels	Miscarriage (FinnGen)	rs518839	C	A	0.60515	0.070755	0.0159489	9.15e-06	8174	19.6764
Epstein-Barr virus VCA p18 antibody levels	Miscarriage (FinnGen)	rs59383933	A	G	0.0295715	-0.227787	0.0456702	6.11e-07	8285	24.8707
Epstein-Barr virus VCA p18 antibody levels	Miscarriage (FinnGen)	rs61837242	A	T	0.00651221	-0.449236	0.0973245	3.91e-06	7985	21.3008
Epstein-Barr virus VCA p18 antibody levels	Miscarriage (FinnGen)	rs6913664	T	C	0.475429	-0.0916619	0.0155378	3.65e-09	8282	34.7932
Epstein-Barr virus VCA p18 antibody levels	Miscarriage (FinnGen)	rs6926568	T	C	0.275333	0.0794478	0.0173836	4.87e-06	8181	20.8823
Epstein-Barr virus VCA p18 antibody levels	Miscarriage (FinnGen)	rs7044812	C	T	0.6828	0.0778714	0.0165109	2.4e-06	8285	22.2387
Epstein-Barr virus VCA p18 antibody levels	Miscarriage (FinnGen)	rs72688100	A	G	0.105676	-0.112701	0.0254211	9.28e-06	8280	19.65
Epstein-Barr virus VCA p18 antibody levels	Miscarriage (FinnGen)	rs73830020	C	T	0.0927629	-0.123148	0.0268929	4.67e-06	8263	20.964
Epstein-Barr virus VCA p18 antibody levels	Miscarriage (FinnGen)	rs77608917	C	G	0.0136592	-0.317323	0.0672863	2.41e-06	8163	22.2353
Epstein-Barr virus VCA p18 antibody levels	Miscarriage (FinnGen)	rs78177823	T	G	0.0320459	-0.200196	0.043704	4.63e-06	8285	20.978
Epstein-Barr virus VCA p18 antibody levels	Miscarriage (FinnGen)	rs78658913	A	C	0.0236686	-0.236022	0.051746	5.09e-06	7943	20.799
Epstein-Barr virus VCA p18 antibody levels	Miscarriage (FinnGen)	rs805262	T	C	0.47767	-0.0984622	0.0154902	2.07e-10	8285	40.3943
Epstein-Barr virus VCA p18 antibody levels	Miscarriage (FinnGen)	rs8138890	G	A	0.501162	0.0751871	0.0154246	1.09e-06	8175	23.7549
Epstein-Barr virus VCA p18 antibody levels	Miscarriage (FinnGen)	rs908468	G	A	0.215478	-0.0862155	0.0190489	6.01e-06	8147	20.4797
Epstein-Barr virus VCA p18 antibody levels	Miscarriage (FinnGen)	rs915894	G	T	0.400181	-0.0769509	0.0158433	1.19e-06	8285	23.5847
Epstein-Barr virus VCA p18 antibody levels	Miscarriage (FinnGen)	rs9264759	C	T	0.792658	-0.169443	0.0190375	5.56e-19	8281	79.1995
Epstein-Barr virus VCA p18 antibody levels	Miscarriage (FinnGen)	rs9265989	G	A	0.546311	-0.124714	0.0154664	7.41e-16	8281	65.005
Epstein-Barr virus VCA p18 antibody levels	Miscarriage (FinnGen)	rs9268500	T	C	0.0503319	0.210092	0.0355267	3.35e-09	8285	34.9627
Epstein-Barr virus VCA p18 antibody levels	Miscarriage (FinnGen)	rs9271536	T	A	0.819691	-0.186026	0.0198411	6.87e-21	8283	87.8842
Epstein-Barr virus VCA p18 antibody levels	Miscarriage (FinnGen)	rs9379862	C	T	0.25987	-0.098944	0.0175462	1.71e-08	8283	31.7913
Anti-polyomavirus 2 IgG seropositivity	Miscarriage (FinnGen)	rs1015166	T	C	0.347167	0.143497	0.0323506	9.18e-06	8735	19.6708
Anti-polyomavirus 2 IgG seropositivity	Miscarriage (FinnGen)	rs11179421	G	A	0.0820088	-0.253296	0.0567425	8.05e-06	8682	19.9223
Anti-polyomavirus 2 IgG seropositivity	Miscarriage (FinnGen)	rs111840884	C	T	0.0774835	-0.262622	0.0571757	4.36e-06	8647	21.093
Anti-polyomavirus 2 IgG seropositivity	Miscarriage (FinnGen)	rs11244	A	G	0.26972	0.161029	0.0344789	3.01e-06	8735	21.8073
Anti-polyomavirus 2 IgG seropositivity	Miscarriage (FinnGen)	rs12600608	G	A	0.0544383	0.320902	0.0678322	2.24e-06	8652	22.3755
Anti-polyomavirus 2 IgG seropositivity	Miscarriage (FinnGen)	rs12629858	C	T	0.570933	-0.14389	0.0312923	4.26e-06	8656	21.1391
Anti-polyomavirus 2 IgG seropositivity	Miscarriage (FinnGen)	rs12887566	T	C	0.345193	-0.147764	0.0330028	7.56e-06	8207	20.0415
Anti-polyomavirus 2 IgG seropositivity	Miscarriage (FinnGen)	rs144890336	T	C	0.0729215	-0.269044	0.0596734	6.53e-06	8612	20.3228
Anti-polyomavirus 2 IgG seropositivity	Miscarriage (FinnGen)	rs151719	T	C	0.756898	0.231215	0.0355977	8.29e-11	8735	42.1783
Anti-polyomavirus 2 IgG seropositivity	Miscarriage (FinnGen)	rs1738434	T	G	0.399782	0.14309	0.0312209	4.58e-06	8721	21.0004
Anti-polyomavirus 2 IgG seropositivity	Miscarriage (FinnGen)	rs17426017	T	G	0.0756726	0.257891	0.0581952	9.36e-06	8735	19.6335
Anti-polyomavirus 2 IgG seropositivity	Miscarriage (FinnGen)	rs2244458	C	T	0.641346	0.241524	0.0322924	7.47e-14	8458	55.9264
Anti-polyomavirus 2 IgG seropositivity	Miscarriage (FinnGen)	rs2256965	G	A	0.599084	0.185959	0.0314471	3.35e-09	8735	34.9602
Anti-polyomavirus 2 IgG seropositivity	Miscarriage (FinnGen)	rs2354335	G	A	0.480919	-0.141308	0.0305371	3.7e-06	8726	21.4081
Anti-polyomavirus 2 IgG seropositivity	Miscarriage (FinnGen)	rs2394900	G	C	0.615067	0.162901	0.0318716	3.2e-07	8708	26.118
Anti-polyomavirus 2 IgG seropositivity	Miscarriage (FinnGen)	rs2442719	T	C	0.579771	0.218875	0.0317771	5.66e-12	8374	47.4308
Anti-polyomavirus 2 IgG seropositivity	Miscarriage (FinnGen)	rs2596470	A	T	0.682589	0.212133	0.0329856	1.27e-10	8730	41.3493
Anti-polyomavirus 2 IgG seropositivity	Miscarriage (FinnGen)	rs2857609	G	A	0.838466	0.391774	0.0420869	1.29e-20	8735	86.6319
Anti-polyomavirus 2 IgG seropositivity	Miscarriage (FinnGen)	rs28745907	G	T	0.175527	-0.198814	0.0414778	1.64e-06	8389	22.9699
Anti-polyomavirus 2 IgG seropositivity	Miscarriage (FinnGen)	rs28746882	A	G	0.203283	0.182935	0.0396436	3.94e-06	8193	21.2883
Anti-polyomavirus 2 IgG seropositivity	Miscarriage (FinnGen)	rs3130279	G	A	0.850944	0.45548	0.0430267	3.46e-26	8735	112.037
Anti-polyomavirus 2 IgG seropositivity	Miscarriage (FinnGen)	rs3131004	G	A	0.569041	0.147344	0.0312156	2.36e-06	8734	22.2752
Anti-polyomavirus 2 IgG seropositivity	Miscarriage (FinnGen)	rs3132572	A	G	0.886148	0.305416	0.0488832	4.16e-10	8735	39.027
Anti-polyomavirus 2 IgG seropositivity	Miscarriage (FinnGen)	rs3135000	A	G	0.4522	0.208819	0.0312782	2.45e-11	8431	44.5609
Anti-polyomavirus 2 IgG seropositivity	Miscarriage (FinnGen)	rs3135364	G	A	0.226804	0.210756	0.0367044	9.36e-09	8730	32.9628
Anti-polyomavirus 2 IgG seropositivity	Miscarriage (FinnGen)	rs34137317	T	C	0.0190612	-0.529271	0.113356	3.03e-06	8735	21.7955
Anti-polyomavirus 2 IgG seropositivity	Miscarriage (FinnGen)	rs3763354	A	G	0.772524	0.336015	0.0363254	2.24e-20	8735	85.5455
Anti-polyomavirus 2 IgG seropositivity	Miscarriage (FinnGen)	rs3819720	A	G	0.357012	0.15107	0.0319769	2.31e-06	8735	22.3144
Anti-polyomavirus 2 IgG seropositivity	Miscarriage (FinnGen)	rs394657	G	A	0.441156	0.157446	0.0311689	4.39e-07	8735	25.5106
Anti-polyomavirus 2 IgG seropositivity	Miscarriage (FinnGen)	rs471964	A	G	0.363583	0.187854	0.0322162	5.51e-09	8496	33.993
Anti-polyomavirus 2 IgG seropositivity	Miscarriage (FinnGen)	rs532098	A	G	0.455675	0.199629	0.030855	9.81e-11	8731	41.8501
Anti-polyomavirus 2 IgG seropositivity	Miscarriage (FinnGen)	rs6467	A	C	0.597275	-0.192501	0.0325278	3.26e-09	8111	35.0146
Anti-polyomavirus 2 IgG seropositivity	Miscarriage (FinnGen)	rs652888	G	A	0.241843	0.160796	0.0356085	6.31e-06	8735	20.3865
Anti-polyomavirus 2 IgG seropositivity	Miscarriage (FinnGen)	rs6727186	T	C	0.495872	-0.14704	0.0315664	3.19e-06	8236	21.6928
Anti-polyomavirus 2 IgG seropositivity	Miscarriage (FinnGen)	rs681343	T	C	0.519748	0.233583	0.0304653	1.76e-14	8735	58.7722
Anti-polyomavirus 2 IgG seropositivity	Miscarriage (FinnGen)	rs72678874	A	G	0.0851516	0.257989	0.0550234	2.75e-06	8708	21.979
Anti-polyomavirus 2 IgG seropositivity	Miscarriage (FinnGen)	rs73086452	A	G	0.2474	-0.172278	0.0362632	2.03e-06	8460	22.5644
Anti-polyomavirus 2 IgG seropositivity	Miscarriage (FinnGen)	rs78200201	G	A	0.0601187	0.296289	0.0658554	6.82e-06	8425	20.237
Anti-polyomavirus 2 IgG seropositivity	Miscarriage (FinnGen)	rs79971000	G	A	0.0481397	0.324908	0.0726589	7.76e-06	8735	19.9914
Anti-polyomavirus 2 IgG seropositivity	Miscarriage (FinnGen)	rs9265583	C	A	0.6148	0.150215	0.0321755	3.03e-06	8554	21.7909
Anti-polyomavirus 2 IgG seropositivity	Miscarriage (FinnGen)	rs9879204	C	T	0.32852	-0.15209	0.032874	3.72e-06	8657	21.3991
Anti-Merkel cell polyomavirus IgG seropositivity	Miscarriage (FinnGen)	rs1056318	A	G	0.486625	0.198063	0.0325371	1.15e-09	8561	37.0465
Anti-Merkel cell polyomavirus IgG seropositivity	Miscarriage (FinnGen)	rs112229531	A	G	0.00616359	-0.938875	0.207744	6.2e-06	8680	20.4201
Anti-Merkel cell polyomavirus IgG seropositivity	Miscarriage (FinnGen)	rs114121446	G	A	0.0212294	-0.577419	0.112575	2.91e-07	8573	26.3025
Anti-Merkel cell polyomavirus IgG seropositivity	Miscarriage (FinnGen)	rs116104592	C	G	0.0154104	-0.640415	0.132593	1.37e-06	8663	23.3228
Anti-Merkel cell polyomavirus IgG seropositivity	Miscarriage (FinnGen)	rs12082192	A	G	0.419853	-0.147442	0.0325433	5.88e-06	8684	20.522
Anti-Merkel cell polyomavirus IgG seropositivity	Miscarriage (FinnGen)	rs12128565	A	G	0.218728	0.18098	0.0393167	4.16e-06	8490	21.1838
Anti-Merkel cell polyomavirus IgG seropositivity	Miscarriage (FinnGen)	rs12895211	G	C	0.0628393	-0.29828	0.066772	7.93e-06	8657	19.9507
Anti-Merkel cell polyomavirus IgG seropositivity	Miscarriage (FinnGen)	rs13225445	A	G	0.0265073	-0.47052	0.101887	3.87e-06	8243	21.3213
Anti-Merkel cell polyomavirus IgG seropositivity	Miscarriage (FinnGen)	rs145224249	C	G	0.0101959	-0.718657	0.162084	9.26e-06	8729	19.6546
Anti-Merkel cell polyomavirus IgG seropositivity	Miscarriage (FinnGen)	rs1601340	C	T	0.893651	-0.261886	0.0527556	6.9e-07	8505	24.6369
Anti-Merkel cell polyomavirus IgG seropositivity	Miscarriage (FinnGen)	rs1634718	G	A	0.279393	0.165647	0.0356798	3.44e-06	8735	21.5488
Anti-Merkel cell polyomavirus IgG seropositivity	Miscarriage (FinnGen)	rs184295	A	G	0.0705808	-0.307016	0.0628464	1.03e-06	8678	23.8595
Anti-Merkel cell polyomavirus IgG seropositivity	Miscarriage (FinnGen)	rs189105932	C	T	0.0110201	-0.68167	0.153955	9.52e-06	8666	19.6002
Anti-Merkel cell polyomavirus IgG seropositivity	Miscarriage (FinnGen)	rs1998630	G	A	0.672087	0.177497	0.0352271	4.69e-07	8240	25.3818
Anti-Merkel cell polyomavirus IgG seropositivity	Miscarriage (FinnGen)	rs201058195	GGCC	G	0.0321921	0.420323	0.0918728	4.76e-06	8558	20.9262
Anti-Merkel cell polyomavirus IgG seropositivity	Miscarriage (FinnGen)	rs211460	G	C	0.871322	0.252854	0.0476929	1.15e-07	8735	28.1017
Anti-Merkel cell polyomavirus IgG seropositivity	Miscarriage (FinnGen)	rs2394890	A	G	0.441779	0.186496	0.0323166	7.88e-09	8734	33.2957
Anti-Merkel cell polyomavirus IgG seropositivity	Miscarriage (FinnGen)	rs2395005	A	G	0.504122	0.172979	0.0322799	8.38e-08	8734	28.7093
Anti-Merkel cell polyomavirus IgG seropositivity	Miscarriage (FinnGen)	rs241426	A	T	0.60775	0.175797	0.0331715	1.16e-07	8594	28.0796
Anti-Merkel cell polyomavirus IgG seropositivity	Miscarriage (FinnGen)	rs2517481	C	G	0.386434	0.161771	0.0331125	1.03e-06	8735	23.8626
Anti-Merkel cell polyomavirus IgG seropositivity	Miscarriage (FinnGen)	rs2523627	T	G	0.612021	0.203229	0.0332178	9.47e-10	8735	37.4223
Anti-Merkel cell polyomavirus IgG seropositivity	Miscarriage (FinnGen)	rs2596512	C	T	0.54464	0.213699	0.032351	3.96e-11	8703	43.6244
Anti-Merkel cell polyomavirus IgG seropositivity	Miscarriage (FinnGen)	rs2736426	T	C	0.541442	0.191114	0.0323259	3.38e-09	8735	34.9449
Anti-Merkel cell polyomavirus IgG seropositivity	Miscarriage (FinnGen)	rs3129718	C	T	0.852088	0.52604	0.045376	4.48e-31	8620	134.364
Anti-Merkel cell polyomavirus IgG seropositivity	Miscarriage (FinnGen)	rs3129987	C	T	0.845726	0.288647	0.0448714	1.25e-10	8540	41.3707
Anti-Merkel cell polyomavirus IgG seropositivity	Miscarriage (FinnGen)	rs3130283	C	A	0.852433	0.470737	0.0453361	2.95e-25	8735	107.788
Anti-Merkel cell polyomavirus IgG seropositivity	Miscarriage (FinnGen)	rs3130638	C	T	0.820667	0.46049	0.0422142	1.05e-27	8724	118.966
Anti-Merkel cell polyomavirus IgG seropositivity	Miscarriage (FinnGen)	rs3131622	G	T	0.452833	0.220262	0.0320555	6.36e-12	8735	47.2035
Anti-Merkel cell polyomavirus IgG seropositivity	Miscarriage (FinnGen)	rs3135392	A	C	0.398626	0.254998	0.0326252	5.45e-15	8735	61.0756
Anti-Merkel cell polyomavirus IgG seropositivity	Miscarriage (FinnGen)	rs372313241	A	T	0.0254815	-0.57469	0.104669	4.01e-08	8359	30.1389
Anti-Merkel cell polyomavirus IgG seropositivity	Miscarriage (FinnGen)	rs3763347	A	T	0.40893	0.144086	0.0322529	7.92e-06	8735	19.9529
Anti-Merkel cell polyomavirus IgG seropositivity	Miscarriage (FinnGen)	rs439303	A	G	0.263537	0.188934	0.0368043	2.84e-07	8735	26.3465
Anti-Merkel cell polyomavirus IgG seropositivity	Miscarriage (FinnGen)	rs4843511	T	C	0.0629326	-0.337856	0.0666464	3.99e-07	8668	25.6927
Anti-Merkel cell polyomavirus IgG seropositivity	Miscarriage (FinnGen)	rs55792153	C	A	0.744936	-0.230404	0.0368364	3.98e-10	8688	39.1134
Anti-Merkel cell polyomavirus IgG seropositivity	Miscarriage (FinnGen)	rs60365179	C	A	0.01974	0.558604	0.118056	2.23e-06	8384	22.3835
Anti-Merkel cell polyomavirus IgG seropositivity	Miscarriage (FinnGen)	rs61994796	G	A	0.0592357	-0.305942	0.0687497	8.58e-06	8635	19.7987
Anti-Merkel cell polyomavirus IgG seropositivity	Miscarriage (FinnGen)	rs652888	G	A	0.241843	0.191123	0.0371067	2.6e-07	8735	26.5229
Anti-Merkel cell polyomavirus IgG seropositivity	Miscarriage (FinnGen)	rs6692568	T	C	0.438234	0.162784	0.0328226	7.07e-07	8516	24.591
Anti-Merkel cell polyomavirus IgG seropositivity	Miscarriage (FinnGen)	rs693797	C	T	0.420998	0.162834	0.0326842	6.29e-07	8734	24.815
Anti-Merkel cell polyomavirus IgG seropositivity	Miscarriage (FinnGen)	rs705483	A	G	0.932163	-0.282956	0.0635276	8.43e-06	8712	19.8341
Anti-Merkel cell polyomavirus IgG seropositivity	Miscarriage (FinnGen)	rs9264584	C	T	0.653805	0.201486	0.0344961	5.19e-09	8462	34.1073
Anti-Merkel cell polyomavirus IgG seropositivity	Miscarriage (FinnGen)	rs9265712	C	A	0.629169	0.157459	0.0337001	2.98e-06	8636	21.8259
Anti-Merkel cell polyomavirus IgG seropositivity	Miscarriage (FinnGen)	rs9271794	A	G	0.470683	0.325566	0.0321512	4.23e-24	8664	102.514
Anti-Merkel cell polyomavirus IgG seropositivity	Miscarriage (FinnGen)	rs9276515	A	G	0.536258	0.218082	0.0319417	8.64e-12	8674	46.604
Anti-Merkel cell polyomavirus IgG seropositivity	Miscarriage (FinnGen)	rs9276635	C	A	0.673612	0.286565	0.0341124	4.44e-17	8663	70.554
Varicella zoster virus glycoproteins E and I antibody levels	Miscarriage (FinnGen)	rs114153013	A	G	0.00687168	-0.449521	0.0980042	4.5e-06	7349	21.0326
Varicella zoster virus glycoproteins E and I antibody levels	Miscarriage (FinnGen)	rs114382596	G	A	0.0240398	0.23425	0.0526581	8.65e-06	7342	19.7838
Varicella zoster virus glycoproteins E and I antibody levels	Miscarriage (FinnGen)	rs115880026	C	A	0.00974026	0.383823	0.083138	3.9e-06	7392	21.3081
Varicella zoster virus glycoproteins E and I antibody levels	Miscarriage (FinnGen)	rs116390172	T	C	0.0121852	0.332267	0.0741323	7.39e-06	7386	20.0836
Varicella zoster virus glycoproteins E and I antibody levels	Miscarriage (FinnGen)	rs116901371	T	C	0.0396717	-0.212521	0.0419599	4.09e-07	7310	25.6458
Varicella zoster virus glycoproteins E and I antibody levels	Miscarriage (FinnGen)	rs117542783	C	T	0.123344	-0.122464	0.0253162	1.32e-06	7094	23.3936
Varicella zoster virus glycoproteins E and I antibody levels	Miscarriage (FinnGen)	rs12086317	G	A	0.136093	-0.104708	0.0235883	9.04e-06	7392	19.6992
Varicella zoster virus glycoproteins E and I antibody levels	Miscarriage (FinnGen)	rs1233604	A	G	0.123918	0.197127	0.024736	1.6e-15	7392	63.4915
Varicella zoster virus glycoproteins E and I antibody levels	Miscarriage (FinnGen)	rs12542253	G	A	0.61233	-0.0890983	0.016619	8.27e-08	7291	28.7349
Varicella zoster virus glycoproteins E and I antibody levels	Miscarriage (FinnGen)	rs1264419	C	G	0.514272	0.0843361	0.0162545	2.12e-07	7392	26.913
Varicella zoster virus glycoproteins E and I antibody levels	Miscarriage (FinnGen)	rs13191296	T	C	0.0989419	0.141432	0.0274844	2.66e-07	7277	26.473
Varicella zoster virus glycoproteins E and I antibody levels	Miscarriage (FinnGen)	rs13197633	A	G	0.119818	0.200032	0.0250654	1.46e-15	7357	63.6695
Varicella zoster virus glycoproteins E and I antibody levels	Miscarriage (FinnGen)	rs13204572	C	G	0.107738	0.159029	0.0262312	1.34e-09	7379	36.745
Varicella zoster virus glycoproteins E and I antibody levels	Miscarriage (FinnGen)	rs139827535	A	G	0.0173721	-0.299687	0.0625675	1.67e-06	7253	22.936
Varicella zoster virus glycoproteins E and I antibody levels	Miscarriage (FinnGen)	rs141285318	C	T	0.049769	0.174706	0.0392534	8.56e-06	6711	19.803
Varicella zoster virus glycoproteins E and I antibody levels	Miscarriage (FinnGen)	rs143620855	A	G	0.0070068	0.447413	0.0980323	5.02e-06	7350	20.8238
Varicella zoster virus glycoproteins E and I antibody levels	Miscarriage (FinnGen)	rs14597	A	C	0.44146	0.0896152	0.0164465	5.07e-08	7371	29.6824
Varicella zoster virus glycoproteins E and I antibody levels	Miscarriage (FinnGen)	rs150236026	G	A	0.00824969	-0.417791	0.0909363	4.34e-06	7273	21.102
Varicella zoster virus glycoproteins E and I antibody levels	Miscarriage (FinnGen)	rs1611742	C	A	0.447846	0.0905368	0.0163152	2.87e-08	7382	30.7856
Varicella zoster virus glycoproteins E and I antibody levels	Miscarriage (FinnGen)	rs1738434	T	G	0.395582	-0.080106	0.0165102	1.22e-06	7379	23.5346
Varicella zoster virus glycoproteins E and I antibody levels	Miscarriage (FinnGen)	rs192164005	A	C	0.0148253	0.30968	0.0674521	4.41e-06	7386	21.0726
Varicella zoster virus glycoproteins E and I antibody levels	Miscarriage (FinnGen)	rs200134706	AT	A	0.0524067	-0.172917	0.0371564	3.26e-06	7022	21.6513
Varicella zoster virus glycoproteins E and I antibody levels	Miscarriage (FinnGen)	rs2023471	A	C	0.402542	-0.079565	0.0166433	1.75e-06	7357	22.8479
Varicella zoster virus glycoproteins E and I antibody levels	Miscarriage (FinnGen)	rs204887	G	A	0.683512	0.089845	0.0173471	2.23e-07	7381	26.8174
Varicella zoster virus glycoproteins E and I antibody levels	Miscarriage (FinnGen)	rs2233959	C	T	0.41332	0.120628	0.016711	5.26e-13	7245	52.0921
Varicella zoster virus glycoproteins E and I antibody levels	Miscarriage (FinnGen)	rs2260051	T	A	0.568114	0.0755107	0.0165302	4.92e-06	7392	20.8614
Varicella zoster virus glycoproteins E and I antibody levels	Miscarriage (FinnGen)	rs2523559	A	C	0.621206	0.0985468	0.0167911	4.38e-09	7380	34.4357
Varicella zoster virus glycoproteins E and I antibody levels	Miscarriage (FinnGen)	rs2523673	C	T	0.465982	0.107425	0.0163609	5.17e-11	7305	43.1
Varicella zoster virus glycoproteins E and I antibody levels	Miscarriage (FinnGen)	rs2523978	T	C	0.140873	0.207653	0.023436	7.97e-19	7379	78.4859
Varicella zoster virus glycoproteins E and I antibody levels	Miscarriage (FinnGen)	rs2844503	A	T	0.409023	-0.0854988	0.0164168	1.91e-07	7392	27.116
Varicella zoster virus glycoproteins E and I antibody levels	Miscarriage (FinnGen)	rs2904789	T	C	0.576819	0.0789145	0.0164452	1.6e-06	7381	23.0207
Varicella zoster virus glycoproteins E and I antibody levels	Miscarriage (FinnGen)	rs3109949	C	G	0.576505	-0.0745487	0.0165466	6.63e-06	7261	20.2928
Varicella zoster virus glycoproteins E and I antibody levels	Miscarriage (FinnGen)	rs3129972	T	C	0.147473	0.212575	0.0229826	2.26e-20	7164	85.5273
Varicella zoster virus glycoproteins E and I antibody levels	Miscarriage (FinnGen)	rs3130513	G	C	0.536594	0.0785752	0.0162663	1.36e-06	7392	23.3279
Varicella zoster virus glycoproteins E and I antibody levels	Miscarriage (FinnGen)	rs3135359	C	T	0.731139	0.0819759	0.0182169	6.8e-06	7383	20.2444
Varicella zoster virus glycoproteins E and I antibody levels	Miscarriage (FinnGen)	rs34555420	T	G	0.103633	0.148467	0.0267109	2.72e-08	7377	30.8862
Varicella zoster virus glycoproteins E and I antibody levels	Miscarriage (FinnGen)	rs35344324	T	C	0.0151599	-0.308549	0.0676295	5.06e-06	7190	20.8092
Varicella zoster virus glycoproteins E and I antibody levels	Miscarriage (FinnGen)	rs3734537	A	C	0.13752	0.146737	0.0236342	5.34e-10	7388	38.5372
Varicella zoster virus glycoproteins E and I antibody levels	Miscarriage (FinnGen)	rs3819720	A	G	0.358631	0.106511	0.0168293	2.47e-10	7392	40.0442
Varicella zoster virus glycoproteins E and I antibody levels	Miscarriage (FinnGen)	rs433061	A	G	0.14336	0.210659	0.0230007	5.25e-20	7380	83.861
Varicella zoster virus glycoproteins E and I antibody levels	Miscarriage (FinnGen)	rs437289	G	A	0.456319	-0.0781306	0.0163982	1.89e-06	7383	22.6951
Varicella zoster virus glycoproteins E and I antibody levels	Miscarriage (FinnGen)	rs437955	C	T	0.135644	0.202963	0.0237072	1.12e-17	7387	73.275
Varicella zoster virus glycoproteins E and I antibody levels	Miscarriage (FinnGen)	rs56401801	A	T	0.116689	0.188572	0.0252869	8.83e-14	7340	55.5962
Varicella zoster virus glycoproteins E and I antibody levels	Miscarriage (FinnGen)	rs61931720	A	T	0.0156932	0.2933	0.065318	7.11e-06	7328	20.1576
Varicella zoster virus glycoproteins E and I antibody levels	Miscarriage (FinnGen)	rs72875681	T	A	0.100095	-0.128304	0.0269312	1.9e-06	7353	22.6909
Varicella zoster virus glycoproteins E and I antibody levels	Miscarriage (FinnGen)	rs73064196	A	C	0.0112591	-0.365793	0.0775377	2.39e-06	7283	22.2498
Varicella zoster virus glycoproteins E and I antibody levels	Miscarriage (FinnGen)	rs73225940	A	G	0.0643263	-0.183386	0.0329697	2.66e-08	7392	30.9304
Varicella zoster virus glycoproteins E and I antibody levels	Miscarriage (FinnGen)	rs75410219	G	A	0.0435606	0.186052	0.0398053	2.95e-06	7392	21.8408
Varicella zoster virus glycoproteins E and I antibody levels	Miscarriage (FinnGen)	rs758778	C	T	0.251489	0.118853	0.018779	2.47e-10	7386	40.0459
Varicella zoster virus glycoproteins E and I antibody levels	Miscarriage (FinnGen)	rs77988926	A	G	0.00597096	0.473654	0.104752	6.14e-06	7369	20.44
Varicella zoster virus glycoproteins E and I antibody levels	Miscarriage (FinnGen)	rs890135	C	A	0.483258	0.0772378	0.0162884	2.12e-06	7287	22.4793
Varicella zoster virus glycoproteins E and I antibody levels	Miscarriage (FinnGen)	rs9266271	C	T	0.345923	-0.0941817	0.0171307	3.85e-08	7334	30.2179
Varicella zoster virus glycoproteins E and I antibody levels	Miscarriage (FinnGen)	rs9267575	C	T	0.41145	0.113171	0.0163731	4.78e-12	7380	47.7629
Varicella zoster virus glycoproteins E and I antibody levels	Miscarriage (FinnGen)	rs9270551	A	G	0.640222	0.15096	0.0179962	4.93e-17	6668	70.3448
Varicella zoster virus glycoproteins E and I antibody levels	Miscarriage (FinnGen)	rs9275601	T	C	0.447646	0.0857553	0.0164379	1.82e-07	7392	27.2089
Varicella zoster virus glycoproteins E and I antibody levels	Miscarriage (FinnGen)	rs9275844	T	G	0.203767	0.133661	0.0201657	3.4e-11	7300	43.9201
Varicella zoster virus glycoproteins E and I antibody levels	Miscarriage (FinnGen)	rs9501520	C	T	0.441491	-0.086596	0.0162379	9.66e-08	7392	28.4327
Varicella zoster virus glycoproteins E and I antibody levels	Miscarriage (FinnGen)	rs9968	G	C	0.495468	0.0898104	0.0162607	3.33e-08	7392	30.497
Anti-human herpes virus 6 E1A IgG seropositivity	Miscarriage (Triin Laisk et al.)	rs11241888	T	A	0.946554	-0.414383	0.0827188	5.46e-07	8719	25.0897
Anti-human herpes virus 6 E1A IgG seropositivity	Miscarriage (Triin Laisk et al.)	rs113165271	G	C	0.0317231	-0.567206	0.107463	1.31e-07	8653	27.8524
Anti-human herpes virus 6 E1A IgG seropositivity	Miscarriage (Triin Laisk et al.)	rs116984230	T	C	0.0199954	-0.620318	0.135219	4.49e-06	8702	21.0404
Anti-human herpes virus 6 E1A IgG seropositivity	Miscarriage (Triin Laisk et al.)	rs11961853	T	C	0.182441	-0.234573	0.048179	1.12e-06	8537	23.6995
Anti-human herpes virus 6 E1A IgG seropositivity	Miscarriage (Triin Laisk et al.)	rs13361736	A	G	0.0867365	-0.303056	0.0658911	4.24e-06	8693	21.1491
Anti-human herpes virus 6 E1A IgG seropositivity	Miscarriage (Triin Laisk et al.)	rs138208203	C	A	0.00981518	-1.11951	0.196651	1.25e-08	8711	32.4014
Anti-human herpes virus 6 E1A IgG seropositivity	Miscarriage (Triin Laisk et al.)	rs146745312	T	C	0.110636	0.284498	0.0617707	4.11e-06	7945	21.2072
Anti-human herpes virus 6 E1A IgG seropositivity	Miscarriage (Triin Laisk et al.)	rs148649993	G	A	0.0111927	-0.840153	0.180724	3.34e-06	8711	21.6065
Anti-human herpes virus 6 E1A IgG seropositivity	Miscarriage (Triin Laisk et al.)	rs16841523	C	T	0.186905	-0.216788	0.0474044	4.8e-06	8713	20.909
Anti-human herpes virus 6 E1A IgG seropositivity	Miscarriage (Triin Laisk et al.)	rs16942650	A	G	0.0761305	-0.359205	0.0697129	2.57e-07	8735	26.5435
Anti-human herpes virus 6 E1A IgG seropositivity	Miscarriage (Triin Laisk et al.)	rs17679276	T	C	0.221147	-0.212447	0.0449605	2.3e-06	8578	22.3222
Anti-human herpes virus 6 E1A IgG seropositivity	Miscarriage (Triin Laisk et al.)	rs17813045	G	A	0.0452776	-0.40523	0.0889623	5.24e-06	8735	20.744
Anti-human herpes virus 6 E1A IgG seropositivity	Miscarriage (Triin Laisk et al.)	rs188922059	T	C	0.0196251	-0.621636	0.136512	5.27e-06	8535	20.7314
Anti-human herpes virus 6 E1A IgG seropositivity	Miscarriage (Triin Laisk et al.)	rs1932883	T	A	0.0110678	-0.806192	0.181046	8.47e-06	8719	19.8244
Anti-human herpes virus 6 E1A IgG seropositivity	Miscarriage (Triin Laisk et al.)	rs2211552	T	C	0.120046	-0.263979	0.05684	3.41e-06	8705	21.5641
Anti-human herpes virus 6 E1A IgG seropositivity	Miscarriage (Triin Laisk et al.)	rs2834013	G	A	0.365325	0.179239	0.0382422	2.77e-06	8695	21.9624
Anti-human herpes virus 6 E1A IgG seropositivity	Miscarriage (Triin Laisk et al.)	rs28415870	T	A	0.68884	-0.195778	0.0404505	1.3e-06	8441	23.4195
Anti-human herpes virus 6 E1A IgG seropositivity	Miscarriage (Triin Laisk et al.)	rs2854018	T	C	0.141614	-0.268667	0.0539554	6.38e-07	8622	24.7889
Anti-human herpes virus 6 E1A IgG seropositivity	Miscarriage (Triin Laisk et al.)	rs370631	C	T	0.280957	-0.184913	0.0415695	8.66e-06	8633	19.7827
Anti-human herpes virus 6 E1A IgG seropositivity	Miscarriage (Triin Laisk et al.)	rs62137032	G	A	0.00858196	-0.932948	0.206377	6.17e-06	8681	20.4311
Anti-human herpes virus 6 E1A IgG seropositivity	Miscarriage (Triin Laisk et al.)	rs62344121	C	T	0.0818679	0.318898	0.068387	3.11e-06	8416	21.7397
Anti-human herpes virus 6 E1A IgG seropositivity	Miscarriage (Triin Laisk et al.)	rs7248636	A	G	0.093818	0.285546	0.0636393	7.23e-06	8735	20.1281
Anti-human herpes virus 6 E1A IgG seropositivity	Miscarriage (Triin Laisk et al.)	rs758778	C	T	0.247021	-0.190136	0.0428525	9.12e-06	8728	19.6823
Anti-human herpes virus 6 E1A IgG seropositivity	Miscarriage (Triin Laisk et al.)	rs79584883	G	A	0.0657712	0.346121	0.0751097	4.06e-06	8636	21.2306
Anti-human herpes virus 6 E1A IgG seropositivity	Miscarriage (Triin Laisk et al.)	rs887963	C	T	0.375088	0.170557	0.0385634	9.74e-06	8546	19.5563
Anti-human herpes virus 6 E1A IgG seropositivity	Miscarriage (Triin Laisk et al.)	rs9458810	G	C	0.260263	0.1914	0.0421992	5.74e-06	8599	20.5672
Human herpes virus 7 U14 antibody levels	Miscarriage (Triin Laisk et al.)	rs1053752	A	G	0.437387	0.0790509	0.015163	1.85e-07	8289	27.1731
Human herpes virus 7 U14 antibody levels	Miscarriage (Triin Laisk et al.)	rs12440425	C	T	0.042029	0.176283	0.0382149	3.97e-06	8280	21.2741
Human herpes virus 7 U14 antibody levels	Miscarriage (Triin Laisk et al.)	rs12520297	C	T	0.0464864	0.166373	0.0364131	4.9e-06	8282	20.8711
Human herpes virus 7 U14 antibody levels	Miscarriage (Triin Laisk et al.)	rs141657353	G	A	0.0113471	0.319407	0.0718191	8.69e-06	8240	19.7744
Human herpes virus 7 U14 antibody levels	Miscarriage (Triin Laisk et al.)	rs17612590	A	G	0.564497	0.0950098	0.0160891	3.52e-09	7481	34.8624
Human herpes virus 7 U14 antibody levels	Miscarriage (Triin Laisk et al.)	rs180067	A	G	0.0390136	-0.195876	0.0397156	8.14e-07	8151	24.3183
Human herpes virus 7 U14 antibody levels	Miscarriage (Triin Laisk et al.)	rs1808192	G	A	0.670645	0.0934344	0.0163708	1.15e-08	8295	32.5663
Human herpes virus 7 U14 antibody levels	Miscarriage (Triin Laisk et al.)	rs26515	T	C	0.5413	0.0702988	0.0155309	6e-06	8172	20.4831
Human herpes virus 7 U14 antibody levels	Miscarriage (Triin Laisk et al.)	rs2857149	G	A	0.295515	-0.0922193	0.0166727	3.18e-08	8228	30.5862
Human herpes virus 7 U14 antibody levels	Miscarriage (Triin Laisk et al.)	rs2900649	A	G	0.0533784	-0.164186	0.0342213	1.6e-06	8140	23.013
Human herpes virus 7 U14 antibody levels	Miscarriage (Triin Laisk et al.)	rs3130192	T	C	0.0877987	-0.125175	0.0268135	3.04e-06	8286	21.7883
Human herpes virus 7 U14 antibody levels	Miscarriage (Triin Laisk et al.)	rs33998906	T	C	0.0641165	0.145344	0.0310493	2.85e-06	8274	21.9071
Human herpes virus 7 U14 antibody levels	Miscarriage (Triin Laisk et al.)	rs361725	C	T	0.637615	0.0758885	0.0157239	1.39e-06	8284	23.2877
Human herpes virus 7 U14 antibody levels	Miscarriage (Triin Laisk et al.)	rs4648052	T	G	0.375015	-0.0726648	0.0156783	3.57e-06	8193	21.4755
Human herpes virus 7 U14 antibody levels	Miscarriage (Triin Laisk et al.)	rs505533	C	A	0.797999	-0.101707	0.0190585	9.47e-08	8245	28.4721
Human herpes virus 7 U14 antibody levels	Miscarriage (Triin Laisk et al.)	rs7185701	G	A	0.133194	-0.106685	0.0225609	2.26e-06	8146	22.3556
Human herpes virus 7 U14 antibody levels	Miscarriage (Triin Laisk et al.)	rs7347914	G	C	0.0675003	0.143902	0.0303727	2.16e-06	8237	22.442
Human herpes virus 7 U14 antibody levels	Miscarriage (Triin Laisk et al.)	rs75438046	A	G	0.026615	-0.27587	0.0473689	5.75e-09	8266	33.9092
Human herpes virus 7 U14 antibody levels	Miscarriage (Triin Laisk et al.)	rs75944971	T	C	0.0476751	-0.164612	0.0363824	6.05e-06	8065	20.466
Human herpes virus 7 U14 antibody levels	Miscarriage (Triin Laisk et al.)	rs7757696	T	G	0.607182	0.0790529	0.0156568	4.44e-07	8271	25.4873
Human herpes virus 7 U14 antibody levels	Miscarriage (Triin Laisk et al.)	rs7773105	G	A	0.196721	-0.1157	0.0190997	1.38e-09	8235	36.6867
Human herpes virus 7 U14 antibody levels	Miscarriage (Triin Laisk et al.)	rs79984539	G	A	0.054015	-0.162172	0.0335544	1.34e-06	8294	23.3533
Human herpes virus 7 U14 antibody levels	Miscarriage (Triin Laisk et al.)	rs805282	G	T	0.243308	-0.089854	0.0175984	3.29e-07	8294	26.063
Human herpes virus 7 U14 antibody levels	Miscarriage (Triin Laisk et al.)	rs810057	C	T	0.337291	-0.0718651	0.0161749	8.87e-06	8254	19.7355
Human herpes virus 7 U14 antibody levels	Miscarriage (Triin Laisk et al.)	rs9271138	G	T	0.12524	-0.136369	0.0236423	8.02e-09	7801	33.2614
Human herpes virus 7 U14 antibody levels	Miscarriage (Triin Laisk et al.)	rs9313148	C	G	0.141944	-0.0964679	0.0217961	9.6e-06	8292	19.5841
Human herpes virus 7 U14 antibody levels	Miscarriage (Triin Laisk et al.)	rs9826169	T	C	0.176128	-0.0929534	0.0203099	4.72e-06	8156	20.9415
Human herpes virus 7 U14 antibody levels	Miscarriage (Triin Laisk et al.)	rs9848627	C	T	0.357334	-0.0711759	0.0160562	9.3e-06	8222	19.646
Anti-polyomavirus 2 IgG seropositivity	Miscarriage (Triin Laisk et al.)	rs1015166	T	C	0.347167	0.143497	0.0323506	9.18e-06	8735	19.6708
Anti-polyomavirus 2 IgG seropositivity	Miscarriage (Triin Laisk et al.)	rs11179421	G	A	0.0820088	-0.253296	0.0567425	8.05e-06	8682	19.9223
Anti-polyomavirus 2 IgG seropositivity	Miscarriage (Triin Laisk et al.)	rs111840884	C	T	0.0774835	-0.262622	0.0571757	4.36e-06	8647	21.093
Anti-polyomavirus 2 IgG seropositivity	Miscarriage (Triin Laisk et al.)	rs11244	A	G	0.26972	0.161029	0.0344789	3.01e-06	8735	21.8073
Anti-polyomavirus 2 IgG seropositivity	Miscarriage (Triin Laisk et al.)	rs12600608	G	A	0.0544383	0.320902	0.0678322	2.24e-06	8652	22.3755
Anti-polyomavirus 2 IgG seropositivity	Miscarriage (Triin Laisk et al.)	rs12629858	C	T	0.570933	-0.14389	0.0312923	4.26e-06	8656	21.1391
Anti-polyomavirus 2 IgG seropositivity	Miscarriage (Triin Laisk et al.)	rs144890336	T	C	0.0729215	-0.269044	0.0596734	6.53e-06	8612	20.3228
Anti-polyomavirus 2 IgG seropositivity	Miscarriage (Triin Laisk et al.)	rs151719	T	C	0.756898	0.231215	0.0355977	8.29e-11	8735	42.1783
Anti-polyomavirus 2 IgG seropositivity	Miscarriage (Triin Laisk et al.)	rs1738434	T	G	0.399782	0.14309	0.0312209	4.58e-06	8721	21.0004
Anti-polyomavirus 2 IgG seropositivity	Miscarriage (Triin Laisk et al.)	rs17426017	T	G	0.0756726	0.257891	0.0581952	9.36e-06	8735	19.6335
Anti-polyomavirus 2 IgG seropositivity	Miscarriage (Triin Laisk et al.)	rs17843569	G	C	0.842622	0.598637	0.0419672	3.65e-46	8702	203.426
Anti-polyomavirus 2 IgG seropositivity	Miscarriage (Triin Laisk et al.)	rs186325882	A	G	0.328045	0.190426	0.0334123	1.2e-08	7973	32.4736
Anti-polyomavirus 2 IgG seropositivity	Miscarriage (Triin Laisk et al.)	rs2157051	A	G	0.776008	0.340964	0.0374109	7.94e-20	8382	83.0457
Anti-polyomavirus 2 IgG seropositivity	Miscarriage (Triin Laisk et al.)	rs2244458	C	T	0.641346	0.241524	0.0322924	7.47e-14	8458	55.9264
Anti-polyomavirus 2 IgG seropositivity	Miscarriage (Triin Laisk et al.)	rs2256965	G	A	0.599084	0.185959	0.0314471	3.35e-09	8735	34.9602
Anti-polyomavirus 2 IgG seropositivity	Miscarriage (Triin Laisk et al.)	rs2354335	G	A	0.480919	-0.141308	0.0305371	3.7e-06	8726	21.4081
Anti-polyomavirus 2 IgG seropositivity	Miscarriage (Triin Laisk et al.)	rs2394900	G	C	0.615067	0.162901	0.0318716	3.2e-07	8708	26.118
Anti-polyomavirus 2 IgG seropositivity	Miscarriage (Triin Laisk et al.)	rs2442719	T	C	0.579771	0.218875	0.0317771	5.66e-12	8374	47.4308
Anti-polyomavirus 2 IgG seropositivity	Miscarriage (Triin Laisk et al.)	rs2596470	A	T	0.682589	0.212133	0.0329856	1.27e-10	8730	41.3493
Anti-polyomavirus 2 IgG seropositivity	Miscarriage (Triin Laisk et al.)	rs2857609	G	A	0.838466	0.391774	0.0420869	1.29e-20	8735	86.6319
Anti-polyomavirus 2 IgG seropositivity	Miscarriage (Triin Laisk et al.)	rs28745907	G	T	0.175527	-0.198814	0.0414778	1.64e-06	8389	22.9699
Anti-polyomavirus 2 IgG seropositivity	Miscarriage (Triin Laisk et al.)	rs28746882	A	G	0.203283	0.182935	0.0396436	3.94e-06	8193	21.2883
Anti-polyomavirus 2 IgG seropositivity	Miscarriage (Triin Laisk et al.)	rs3130279	G	A	0.850944	0.45548	0.0430267	3.46e-26	8735	112.037
Anti-polyomavirus 2 IgG seropositivity	Miscarriage (Triin Laisk et al.)	rs3131004	G	A	0.569041	0.147344	0.0312156	2.36e-06	8734	22.2752
Anti-polyomavirus 2 IgG seropositivity	Miscarriage (Triin Laisk et al.)	rs3132572	A	G	0.886148	0.305416	0.0488832	4.16e-10	8735	39.027
Anti-polyomavirus 2 IgG seropositivity	Miscarriage (Triin Laisk et al.)	rs3135000	A	G	0.4522	0.208819	0.0312782	2.45e-11	8431	44.5609
Anti-polyomavirus 2 IgG seropositivity	Miscarriage (Triin Laisk et al.)	rs34137317	T	C	0.0190612	-0.529271	0.113356	3.03e-06	8735	21.7955
Anti-polyomavirus 2 IgG seropositivity	Miscarriage (Triin Laisk et al.)	rs3763354	A	G	0.772524	0.336015	0.0363254	2.24e-20	8735	85.5455
Anti-polyomavirus 2 IgG seropositivity	Miscarriage (Triin Laisk et al.)	rs3819720	A	G	0.357012	0.15107	0.0319769	2.31e-06	8735	22.3144
Anti-polyomavirus 2 IgG seropositivity	Miscarriage (Triin Laisk et al.)	rs394657	G	A	0.441156	0.157446	0.0311689	4.39e-07	8735	25.5106
Anti-polyomavirus 2 IgG seropositivity	Miscarriage (Triin Laisk et al.)	rs471964	A	G	0.363583	0.187854	0.0322162	5.51e-09	8496	33.993
Anti-polyomavirus 2 IgG seropositivity	Miscarriage (Triin Laisk et al.)	rs532098	A	G	0.455675	0.199629	0.030855	9.81e-11	8731	41.8501
Anti-polyomavirus 2 IgG seropositivity	Miscarriage (Triin Laisk et al.)	rs62404124	A	T	0.0620826	0.374756	0.0667845	2.01e-08	8086	31.4803
Anti-polyomavirus 2 IgG seropositivity	Miscarriage (Triin Laisk et al.)	rs6467	A	C	0.597275	-0.192501	0.0325278	3.26e-09	8111	35.0146
Anti-polyomavirus 2 IgG seropositivity	Miscarriage (Triin Laisk et al.)	rs652888	G	A	0.241843	0.160796	0.0356085	6.31e-06	8735	20.3865
Anti-polyomavirus 2 IgG seropositivity	Miscarriage (Triin Laisk et al.)	rs6727186	T	C	0.495872	-0.14704	0.0315664	3.19e-06	8236	21.6928
Anti-polyomavirus 2 IgG seropositivity	Miscarriage (Triin Laisk et al.)	rs681343	T	C	0.519748	0.233583	0.0304653	1.76e-14	8735	58.7722
Anti-polyomavirus 2 IgG seropositivity	Miscarriage (Triin Laisk et al.)	rs72678874	A	G	0.0851516	0.257989	0.0550234	2.75e-06	8708	21.979
Anti-polyomavirus 2 IgG seropositivity	Miscarriage (Triin Laisk et al.)	rs73086452	A	G	0.2474	-0.172278	0.0362632	2.03e-06	8460	22.5644
Anti-polyomavirus 2 IgG seropositivity	Miscarriage (Triin Laisk et al.)	rs7757696	T	G	0.605741	0.255714	0.0316444	6.43e-16	8710	65.2853
Anti-polyomavirus 2 IgG seropositivity	Miscarriage (Triin Laisk et al.)	rs78200201	G	A	0.0601187	0.296289	0.0658554	6.82e-06	8425	20.237
Anti-polyomavirus 2 IgG seropositivity	Miscarriage (Triin Laisk et al.)	rs79971000	G	A	0.0481397	0.324908	0.0726589	7.76e-06	8735	19.9914
Anti-polyomavirus 2 IgG seropositivity	Miscarriage (Triin Laisk et al.)	rs9265583	C	A	0.6148	0.150215	0.0321755	3.03e-06	8554	21.7909
Anti-polyomavirus 2 IgG seropositivity	Miscarriage (Triin Laisk et al.)	rs9270074	C	T	0.843446	0.575952	0.0422399	2.47e-42	8735	185.878
Anti-polyomavirus 2 IgG seropositivity	Miscarriage (Triin Laisk et al.)	rs9274362	C	T	0.608394	0.267797	0.0320531	6.56e-17	8506	69.7861
Anti-polyomavirus 2 IgG seropositivity	Miscarriage (Triin Laisk et al.)	rs9879204	C	T	0.32852	-0.15209	0.032874	3.72e-06	8657	21.3991
Anti-chlamydia trachomatis IgG seropositivity	Miscarriage (Saori Sakaue et al.)	rs10110968	C	T	0.00602829	1.23959	0.262317	2.29e-06	8626	22.3256
Anti-chlamydia trachomatis IgG seropositivity	Miscarriage (Saori Sakaue et al.)	rs10110968	C	T	0.00602829	1.23959	0.262317	2.29e-06	8626	22.3256
Anti-chlamydia trachomatis IgG seropositivity	Miscarriage (Saori Sakaue et al.)	rs10200221	G	T	0.7653	-0.227086	0.0465374	1.06e-06	8366	23.8052
Anti-chlamydia trachomatis IgG seropositivity	Miscarriage (Saori Sakaue et al.)	rs10852177	C	T	0.197252	0.216748	0.0487799	8.86e-06	8626	19.7391
Anti-chlamydia trachomatis IgG seropositivity	Miscarriage (Saori Sakaue et al.)	rs111548289	T	C	0.0143513	0.738755	0.166581	9.22e-06	8710	19.663
Anti-chlamydia trachomatis IgG seropositivity	Miscarriage (Saori Sakaue et al.)	rs11624995	G	C	0.155162	0.273682	0.0539057	3.83e-07	8533	25.7704
Anti-chlamydia trachomatis IgG seropositivity	Miscarriage (Saori Sakaue et al.)	rs11663529	G	A	0.358729	-0.180715	0.0400467	6.4e-06	8735	20.359
Anti-chlamydia trachomatis IgG seropositivity	Miscarriage (Saori Sakaue et al.)	rs116867230	G	T	0.0111709	0.922467	0.190515	1.29e-06	8728	23.4393
Anti-chlamydia trachomatis IgG seropositivity	Miscarriage (Saori Sakaue et al.)	rs117429322	A	C	0.00704471	1.10205	0.241692	5.12e-06	8588	20.7863
Anti-chlamydia trachomatis IgG seropositivity	Miscarriage (Saori Sakaue et al.)	rs12291793	T	G	0.17058	0.252934	0.0524359	1.41e-06	8518	23.2624
Anti-chlamydia trachomatis IgG seropositivity	Miscarriage (Saori Sakaue et al.)	rs12474240	C	T	0.0141024	0.82906	0.170363	1.14e-06	8651	23.6767
Anti-chlamydia trachomatis IgG seropositivity	Miscarriage (Saori Sakaue et al.)	rs12897176	A	G	0.354152	0.182616	0.0406594	7.08e-06	8406	20.1675
Anti-chlamydia trachomatis IgG seropositivity	Miscarriage (Saori Sakaue et al.)	rs13361642	G	C	0.0487096	-0.41741	0.0909075	4.4e-06	8602	21.0778
Anti-chlamydia trachomatis IgG seropositivity	Miscarriage (Saori Sakaue et al.)	rs143335233	T	C	0.0168774	0.887217	0.157157	1.65e-08	8621	31.8634
Anti-chlamydia trachomatis IgG seropositivity	Miscarriage (Saori Sakaue et al.)	rs147946894	A	G	0.016168	-0.704174	0.155546	5.98e-06	8690	20.49
Anti-chlamydia trachomatis IgG seropositivity	Miscarriage (Saori Sakaue et al.)	rs1849078	G	A	0.300115	-0.187633	0.0422472	8.94e-06	8675	19.7207
Anti-chlamydia trachomatis IgG seropositivity	Miscarriage (Saori Sakaue et al.)	rs2275	A	C	0.471685	0.172852	0.0385707	7.41e-06	8582	20.0786
Anti-chlamydia trachomatis IgG seropositivity	Miscarriage (Saori Sakaue et al.)	rs34214922	TA	T	0.749854	0.215623	0.0449795	1.64e-06	8539	22.9752
Anti-chlamydia trachomatis IgG seropositivity	Miscarriage (Saori Sakaue et al.)	rs6006921	A	G	0.759905	0.206769	0.0458032	6.35e-06	8455	20.374
Anti-chlamydia trachomatis IgG seropositivity	Miscarriage (Saori Sakaue et al.)	rs72700581	T	G	0.240019	-0.222456	0.0459885	1.32e-06	8491	23.3931
Anti-chlamydia trachomatis IgG seropositivity	Miscarriage (Saori Sakaue et al.)	rs73385298	G	T	0.0188895	0.63666	0.143022	8.53e-06	8735	19.8112
Anti-chlamydia trachomatis IgG seropositivity	Miscarriage (Saori Sakaue et al.)	rs73641260	A	G	0.23397	0.209208	0.0461943	5.93e-06	8640	20.5059
Anti-chlamydia trachomatis IgG seropositivity	Miscarriage (Saori Sakaue et al.)	rs75464068	C	T	0.0226595	0.632937	0.130548	1.25e-06	8716	23.5007
Anti-chlamydia trachomatis IgG seropositivity	Miscarriage (Saori Sakaue et al.)	rs77490211	C	T	0.007167	1.05659	0.238475	9.4e-06	8581	19.6257
Anti-chlamydia trachomatis IgG seropositivity	Miscarriage (Saori Sakaue et al.)	rs807732	T	C	0.830088	-0.231493	0.0523199	9.66e-06	8422	19.5722
Anti-chlamydia trachomatis IgG seropositivity	Miscarriage (Saori Sakaue et al.)	rs9847800	A	C	0.487189	-0.18009	0.0388341	3.53e-06	8352	21.5005
Anti-human herpes virus 6 IgG seropositivity	Miscarriage (Saori Sakaue et al.)	rs1014990	A	C	0.25284	0.285303	0.0633771	6.74e-06	8628	20.2604
Anti-human herpes virus 6 IgG seropositivity	Miscarriage (Saori Sakaue et al.)	rs10802654	T	C	0.00889701	-1.56784	0.32523	1.43e-06	8486	23.2338
Anti-human herpes virus 6 IgG seropositivity	Miscarriage (Saori Sakaue et al.)	rs116237397	A	G	0.00519132	-2.06974	0.430803	1.55e-06	8572	23.0767
Anti-human herpes virus 6 IgG seropositivity	Miscarriage (Saori Sakaue et al.)	rs12280629	G	A	0.0648045	-0.520487	0.116089	7.34e-06	8109	20.097
Anti-human herpes virus 6 IgG seropositivity	Miscarriage (Saori Sakaue et al.)	rs142041262	T	G	0.020709	-0.947028	0.20057	2.34e-06	8716	22.2892
Anti-human herpes virus 6 IgG seropositivity	Miscarriage (Saori Sakaue et al.)	rs17719679	A	G	0.0379508	-0.692992	0.146815	2.36e-06	8735	22.2749
Anti-human herpes virus 6 IgG seropositivity	Miscarriage (Saori Sakaue et al.)	rs2187912	T	C	0.44067	0.24734	0.0543831	5.41e-06	8596	20.6804
Anti-human herpes virus 6 IgG seropositivity	Miscarriage (Saori Sakaue et al.)	rs2410199	A	C	0.629985	0.262454	0.0586696	7.7e-06	7924	20.0065
Anti-human herpes virus 6 IgG seropositivity	Miscarriage (Saori Sakaue et al.)	rs2799671	T	C	0.0243056	-0.882115	0.185737	2.04e-06	8640	22.5503
Anti-human herpes virus 6 IgG seropositivity	Miscarriage (Saori Sakaue et al.)	rs4360526	T	C	0.124368	0.370591	0.0816479	5.66e-06	8704	20.5968
Anti-human herpes virus 6 IgG seropositivity	Miscarriage (Saori Sakaue et al.)	rs4372072	C	T	0.985853	1.13747	0.245916	3.74e-06	8659	21.3898
Anti-human herpes virus 6 IgG seropositivity	Miscarriage (Saori Sakaue et al.)	rs5833813	CT	C	0.765752	-0.301347	0.0664909	5.84e-06	7904	20.5352
Anti-human herpes virus 6 IgG seropositivity	Miscarriage (Saori Sakaue et al.)	rs60297852	G	A	0.0381127	-0.697915	0.144956	1.47e-06	8711	23.1757
Anti-human herpes virus 6 IgG seropositivity	Miscarriage (Saori Sakaue et al.)	rs6070170	C	G	0.499764	-0.272997	0.0544702	5.39e-07	8476	25.1128
Anti-human herpes virus 6 IgG seropositivity	Miscarriage (Saori Sakaue et al.)	rs77328788	T	C	0.126841	0.388492	0.0816854	1.98e-06	8621	22.6139
Anti-human herpes virus 6 IgG seropositivity	Miscarriage (Saori Sakaue et al.)	rs79076035	C	T	0.0165448	-1.13613	0.229431	7.35e-07	8613	24.5161
Anti-human herpes virus 6 IgG seropositivity	Miscarriage (Saori Sakaue et al.)	rs79432636	G	C	0.00526798	-1.90052	0.421407	6.48e-06	8732	20.3349
Anti-human herpes virus 6 IgG seropositivity	Miscarriage (Saori Sakaue et al.)	rs79457971	A	G	0.0353324	-0.666753	0.150553	9.48e-06	8604	19.6088
Anti-human herpes virus 6 E1A IgG seropositivity	Miscarriage (Saori Sakaue et al.)	rs11241888	T	A	0.946554	-0.414383	0.0827188	5.46e-07	8719	25.0897
Anti-human herpes virus 6 E1A IgG seropositivity	Miscarriage (Saori Sakaue et al.)	rs113165271	G	C	0.0317231	-0.567206	0.107463	1.31e-07	8653	27.8524
Anti-human herpes virus 6 E1A IgG seropositivity	Miscarriage (Saori Sakaue et al.)	rs116984230	T	C	0.0199954	-0.620318	0.135219	4.49e-06	8702	21.0404
Anti-human herpes virus 6 E1A IgG seropositivity	Miscarriage (Saori Sakaue et al.)	rs11961853	T	C	0.182441	-0.234573	0.048179	1.12e-06	8537	23.6995
Anti-human herpes virus 6 E1A IgG seropositivity	Miscarriage (Saori Sakaue et al.)	rs13361736	A	G	0.0867365	-0.303056	0.0658911	4.24e-06	8693	21.1491
Anti-human herpes virus 6 E1A IgG seropositivity	Miscarriage (Saori Sakaue et al.)	rs138208203	C	A	0.00981518	-1.11951	0.196651	1.25e-08	8711	32.4014
Anti-human herpes virus 6 E1A IgG seropositivity	Miscarriage (Saori Sakaue et al.)	rs146745312	T	C	0.110636	0.284498	0.0617707	4.11e-06	7945	21.2072
Anti-human herpes virus 6 E1A IgG seropositivity	Miscarriage (Saori Sakaue et al.)	rs148649993	G	A	0.0111927	-0.840153	0.180724	3.34e-06	8711	21.6065
Anti-human herpes virus 6 E1A IgG seropositivity	Miscarriage (Saori Sakaue et al.)	rs16841523	C	T	0.186905	-0.216788	0.0474044	4.8e-06	8713	20.909
Anti-human herpes virus 6 E1A IgG seropositivity	Miscarriage (Saori Sakaue et al.)	rs16942650	A	G	0.0761305	-0.359205	0.0697129	2.57e-07	8735	26.5435
Anti-human herpes virus 6 E1A IgG seropositivity	Miscarriage (Saori Sakaue et al.)	rs17679276	T	C	0.221147	-0.212447	0.0449605	2.3e-06	8578	22.3222
Anti-human herpes virus 6 E1A IgG seropositivity	Miscarriage (Saori Sakaue et al.)	rs17813045	G	A	0.0452776	-0.40523	0.0889623	5.24e-06	8735	20.744
Anti-human herpes virus 6 E1A IgG seropositivity	Miscarriage (Saori Sakaue et al.)	rs188922059	T	C	0.0196251	-0.621636	0.136512	5.27e-06	8535	20.7314
Anti-human herpes virus 6 E1A IgG seropositivity	Miscarriage (Saori Sakaue et al.)	rs1932883	T	A	0.0110678	-0.806192	0.181046	8.47e-06	8719	19.8244
Anti-human herpes virus 6 E1A IgG seropositivity	Miscarriage (Saori Sakaue et al.)	rs1932883	T	A	0.0110678	-0.806192	0.181046	8.47e-06	8719	19.8244
Anti-human herpes virus 6 E1A IgG seropositivity	Miscarriage (Saori Sakaue et al.)	rs2211552	T	C	0.120046	-0.263979	0.05684	3.41e-06	8705	21.5641
Anti-human herpes virus 6 E1A IgG seropositivity	Miscarriage (Saori Sakaue et al.)	rs2834013	G	A	0.365325	0.179239	0.0382422	2.77e-06	8695	21.9624
Anti-human herpes virus 6 E1A IgG seropositivity	Miscarriage (Saori Sakaue et al.)	rs28415870	T	A	0.68884	-0.195778	0.0404505	1.3e-06	8441	23.4195
Anti-human herpes virus 6 E1A IgG seropositivity	Miscarriage (Saori Sakaue et al.)	rs2854018	T	C	0.141614	-0.268667	0.0539554	6.38e-07	8622	24.7889
Anti-human herpes virus 6 E1A IgG seropositivity	Miscarriage (Saori Sakaue et al.)	rs370631	C	T	0.280957	-0.184913	0.0415695	8.66e-06	8633	19.7827
Anti-human herpes virus 6 E1A IgG seropositivity	Miscarriage (Saori Sakaue et al.)	rs62137032	G	A	0.00858196	-0.932948	0.206377	6.17e-06	8681	20.4311
Anti-human herpes virus 6 E1A IgG seropositivity	Miscarriage (Saori Sakaue et al.)	rs62344121	C	T	0.0818679	0.318898	0.068387	3.11e-06	8416	21.7397
Anti-human herpes virus 6 E1A IgG seropositivity	Miscarriage (Saori Sakaue et al.)	rs7248636	A	G	0.093818	0.285546	0.0636393	7.23e-06	8735	20.1281
Anti-human herpes virus 6 E1A IgG seropositivity	Miscarriage (Saori Sakaue et al.)	rs758778	C	T	0.247021	-0.190136	0.0428525	9.12e-06	8728	19.6823
Anti-human herpes virus 6 E1A IgG seropositivity	Miscarriage (Saori Sakaue et al.)	rs79584883	G	A	0.0657712	0.346121	0.0751097	4.06e-06	8636	21.2306
Anti-human herpes virus 6 E1A IgG seropositivity	Miscarriage (Saori Sakaue et al.)	rs887963	C	T	0.375088	0.170557	0.0385634	9.74e-06	8546	19.5563
Anti-human herpes virus 6 E1A IgG seropositivity	Miscarriage (Saori Sakaue et al.)	rs9458810	G	C	0.260263	0.1914	0.0421992	5.74e-06	8599	20.5672
Herpes simplex virus 1 mgG-1 antibody levels	Miscarriage (Saori Sakaue et al.)	rs10631809	CAT	C	0.147569	0.113143	0.0254619	8.85e-06	6048	19.7392
Herpes simplex virus 1 mgG-1 antibody levels	Miscarriage (Saori Sakaue et al.)	rs10642613	CATAT	C	0.489501	0.0853864	0.0181797	2.64e-06	5953	22.0525
Herpes simplex virus 1 mgG-1 antibody levels	Miscarriage (Saori Sakaue et al.)	rs113267208	T	C	0.0120841	-0.369336	0.0835003	9.73e-06	6041	19.558
Herpes simplex virus 1 mgG-1 antibody levels	Miscarriage (Saori Sakaue et al.)	rs116145037	G	C	0.0174901	-0.311817	0.0691657	6.54e-06	6032	20.3177
Herpes simplex virus 1 mgG-1 antibody levels	Miscarriage (Saori Sakaue et al.)	rs117214508	A	G	0.0136015	-0.345546	0.0781696	9.85e-06	5992	19.534
Herpes simplex virus 1 mgG-1 antibody levels	Miscarriage (Saori Sakaue et al.)	rs117377515	A	G	0.0119386	-0.380375	0.0843537	6.5e-06	5989	20.3269
Herpes simplex virus 1 mgG-1 antibody levels	Miscarriage (Saori Sakaue et al.)	rs117382812	A	G	0.00904114	-0.455797	0.0963163	2.22e-06	6028	22.3872
Herpes simplex virus 1 mgG-1 antibody levels	Miscarriage (Saori Sakaue et al.)	rs117656763	C	T	0.0305918	-0.259065	0.052983	1.01e-06	5982	23.9001
Herpes simplex virus 1 mgG-1 antibody levels	Miscarriage (Saori Sakaue et al.)	rs117930697	G	A	0.0168959	-0.326609	0.0714984	4.92e-06	5889	20.8601
Herpes simplex virus 1 mgG-1 antibody levels	Miscarriage (Saori Sakaue et al.)	rs11844818	G	C	0.51856	-0.0836565	0.0182312	4.46e-06	5873	21.0485
Herpes simplex virus 1 mgG-1 antibody levels	Miscarriage (Saori Sakaue et al.)	rs13161643	C	T	0.11668	-0.125022	0.0279675	7.81e-06	6025	19.9766
Herpes simplex virus 1 mgG-1 antibody levels	Miscarriage (Saori Sakaue et al.)	rs13300961	C	G	0.013099	-0.380352	0.0798125	1.88e-06	6031	22.7031
Herpes simplex virus 1 mgG-1 antibody levels	Miscarriage (Saori Sakaue et al.)	rs1330604	G	A	0.0137099	-0.384445	0.0784107	9.44e-07	6054	24.0311
Herpes simplex virus 1 mgG-1 antibody levels	Miscarriage (Saori Sakaue et al.)	rs139184392	T	C	0.00509097	-0.59916	0.128241	2.98e-06	5991	21.8216
Herpes simplex virus 1 mgG-1 antibody levels	Miscarriage (Saori Sakaue et al.)	rs141445224	A	G	0.0162629	-0.326248	0.0723731	6.55e-06	6026	20.3141
Herpes simplex virus 1 mgG-1 antibody levels	Miscarriage (Saori Sakaue et al.)	rs141814236	C	G	0.0155321	-0.341609	0.0738346	3.72e-06	6052	21.3991
Herpes simplex virus 1 mgG-1 antibody levels	Miscarriage (Saori Sakaue et al.)	rs143480327	A	G	0.0100649	-0.411386	0.0915276	6.97e-06	6011	20.1953
Herpes simplex virus 1 mgG-1 antibody levels	Miscarriage (Saori Sakaue et al.)	rs143764817	A	C	0.0170634	-0.330033	0.0697641	2.24e-06	6007	22.3721
Herpes simplex virus 1 mgG-1 antibody levels	Miscarriage (Saori Sakaue et al.)	rs147592315	T	C	0.0306411	-0.252928	0.053151	1.95e-06	6005	22.6374
Herpes simplex virus 1 mgG-1 antibody levels	Miscarriage (Saori Sakaue et al.)	rs147957235	C	T	0.0167364	-0.322422	0.0709486	5.51e-06	5975	20.6451
Herpes simplex virus 1 mgG-1 antibody levels	Miscarriage (Saori Sakaue et al.)	rs1541578	T	C	0.504567	-0.0806193	0.0181677	9.1e-06	5912	19.6848
Herpes simplex virus 1 mgG-1 antibody levels	Miscarriage (Saori Sakaue et al.)	rs17102658	T	C	0.0776562	-0.151538	0.0341155	8.92e-06	6033	19.724
Herpes simplex virus 1 mgG-1 antibody levels	Miscarriage (Saori Sakaue et al.)	rs188293941	C	T	0.005998	-0.547114	0.118151	3.65e-06	6002	21.4356
Herpes simplex virus 1 mgG-1 antibody levels	Miscarriage (Saori Sakaue et al.)	rs2056496	G	A	0.44827	-0.0825444	0.0182552	6.14e-06	6041	20.4389
Herpes simplex virus 1 mgG-1 antibody levels	Miscarriage (Saori Sakaue et al.)	rs2097685	T	A	0.761662	-0.0994921	0.0218242	5.14e-06	5681	20.7753
Herpes simplex virus 1 mgG-1 antibody levels	Miscarriage (Saori Sakaue et al.)	rs2181751	T	C	0.711255	0.0931658	0.0203887	4.89e-06	5775	20.8729
Herpes simplex virus 1 mgG-1 antibody levels	Miscarriage (Saori Sakaue et al.)	rs2346582	G	A	0.82804	-0.107869	0.0240028	6.99e-06	6045	20.1895
Herpes simplex virus 1 mgG-1 antibody levels	Miscarriage (Saori Sakaue et al.)	rs2762088	G	T	0.762116	0.0976845	0.0213182	4.6e-06	5963	20.9896
Herpes simplex virus 1 mgG-1 antibody levels	Miscarriage (Saori Sakaue et al.)	rs3001299	T	C	0.987279	0.398683	0.0810345	8.66e-07	5935	24.1974
Herpes simplex virus 1 mgG-1 antibody levels	Miscarriage (Saori Sakaue et al.)	rs3114266	G	T	0.677353	0.0871201	0.0194724	7.68e-06	6036	20.0103
Herpes simplex virus 1 mgG-1 antibody levels	Miscarriage (Saori Sakaue et al.)	rs4979361	T	C	0.0635117	0.169737	0.0373138	5.39e-06	6054	20.6857
Herpes simplex virus 1 mgG-1 antibody levels	Miscarriage (Saori Sakaue et al.)	rs6829020	A	C	0.786174	-0.0992962	0.0220991	7.02e-06	6054	20.1824
Herpes simplex virus 1 mgG-1 antibody levels	Miscarriage (Saori Sakaue et al.)	rs6930762	G	A	0.057813	0.174672	0.03888	7.04e-06	6054	20.1767
Herpes simplex virus 1 mgG-1 antibody levels	Miscarriage (Saori Sakaue et al.)	rs75210946	C	T	0.0158888	-0.335289	0.0726991	3.99e-06	6042	21.2636
Herpes simplex virus 1 mgG-1 antibody levels	Miscarriage (Saori Sakaue et al.)	rs75918785	A	G	0.0165837	-0.316048	0.0709423	8.39e-06	6030	19.8404
Herpes simplex virus 1 mgG-1 antibody levels	Miscarriage (Saori Sakaue et al.)	rs76385134	C	A	0.0133322	-0.412161	0.0795697	2.22e-07	6038	26.8222
Herpes simplex virus 1 mgG-1 antibody levels	Miscarriage (Saori Sakaue et al.)	rs8035180	T	C	0.551368	-0.0837574	0.0181981	4.17e-06	5996	21.1763
Anti-Merkel cell polyomavirus IgG seropositivity	Miscarriage (Saori Sakaue et al.)	rs1056318	A	G	0.486625	0.198063	0.0325371	1.15e-09	8561	37.0465
Anti-Merkel cell polyomavirus IgG seropositivity	Miscarriage (Saori Sakaue et al.)	rs112229531	A	G	0.00616359	-0.938875	0.207744	6.2e-06	8680	20.4201
Anti-Merkel cell polyomavirus IgG seropositivity	Miscarriage (Saori Sakaue et al.)	rs114121446	G	A	0.0212294	-0.577419	0.112575	2.91e-07	8573	26.3025
Anti-Merkel cell polyomavirus IgG seropositivity	Miscarriage (Saori Sakaue et al.)	rs116104592	C	G	0.0154104	-0.640415	0.132593	1.37e-06	8663	23.3228
Anti-Merkel cell polyomavirus IgG seropositivity	Miscarriage (Saori Sakaue et al.)	rs12082192	A	G	0.419853	-0.147442	0.0325433	5.88e-06	8684	20.522
Anti-Merkel cell polyomavirus IgG seropositivity	Miscarriage (Saori Sakaue et al.)	rs12128565	A	G	0.218728	0.18098	0.0393167	4.16e-06	8490	21.1838
Anti-Merkel cell polyomavirus IgG seropositivity	Miscarriage (Saori Sakaue et al.)	rs12895211	G	C	0.0628393	-0.29828	0.066772	7.93e-06	8657	19.9507
Anti-Merkel cell polyomavirus IgG seropositivity	Miscarriage (Saori Sakaue et al.)	rs13225445	A	G	0.0265073	-0.47052	0.101887	3.87e-06	8243	21.3213
Anti-Merkel cell polyomavirus IgG seropositivity	Miscarriage (Saori Sakaue et al.)	rs145224249	C	G	0.0101959	-0.718657	0.162084	9.26e-06	8729	19.6546
Anti-Merkel cell polyomavirus IgG seropositivity	Miscarriage (Saori Sakaue et al.)	rs1601340	C	T	0.893651	-0.261886	0.0527556	6.9e-07	8505	24.6369
Anti-Merkel cell polyomavirus IgG seropositivity	Miscarriage (Saori Sakaue et al.)	rs1634718	G	A	0.279393	0.165647	0.0356798	3.44e-06	8735	21.5488
Anti-Merkel cell polyomavirus IgG seropositivity	Miscarriage (Saori Sakaue et al.)	rs184295	A	G	0.0705808	-0.307016	0.0628464	1.03e-06	8678	23.8595
Anti-Merkel cell polyomavirus IgG seropositivity	Miscarriage (Saori Sakaue et al.)	rs189105932	C	T	0.0110201	-0.68167	0.153955	9.52e-06	8666	19.6002
Anti-Merkel cell polyomavirus IgG seropositivity	Miscarriage (Saori Sakaue et al.)	rs1998630	G	A	0.672087	0.177497	0.0352271	4.69e-07	8240	25.3818
Anti-Merkel cell polyomavirus IgG seropositivity	Miscarriage (Saori Sakaue et al.)	rs201058195	GGCC	G	0.0321921	0.420323	0.0918728	4.76e-06	8558	20.9262
Anti-Merkel cell polyomavirus IgG seropositivity	Miscarriage (Saori Sakaue et al.)	rs211460	G	C	0.871322	0.252854	0.0476929	1.15e-07	8735	28.1017
Anti-Merkel cell polyomavirus IgG seropositivity	Miscarriage (Saori Sakaue et al.)	rs2394890	A	G	0.441779	0.186496	0.0323166	7.88e-09	8734	33.2957
Anti-Merkel cell polyomavirus IgG seropositivity	Miscarriage (Saori Sakaue et al.)	rs2395005	A	G	0.504122	0.172979	0.0322799	8.38e-08	8734	28.7093
Anti-Merkel cell polyomavirus IgG seropositivity	Miscarriage (Saori Sakaue et al.)	rs241426	A	T	0.60775	0.175797	0.0331715	1.16e-07	8594	28.0796
Anti-Merkel cell polyomavirus IgG seropositivity	Miscarriage (Saori Sakaue et al.)	rs2517481	C	G	0.386434	0.161771	0.0331125	1.03e-06	8735	23.8626
Anti-Merkel cell polyomavirus IgG seropositivity	Miscarriage (Saori Sakaue et al.)	rs2523627	T	G	0.612021	0.203229	0.0332178	9.47e-10	8735	37.4223
Anti-Merkel cell polyomavirus IgG seropositivity	Miscarriage (Saori Sakaue et al.)	rs2596512	C	T	0.54464	0.213699	0.032351	3.96e-11	8703	43.6244
Anti-Merkel cell polyomavirus IgG seropositivity	Miscarriage (Saori Sakaue et al.)	rs2736426	T	C	0.541442	0.191114	0.0323259	3.38e-09	8735	34.9449
Anti-Merkel cell polyomavirus IgG seropositivity	Miscarriage (Saori Sakaue et al.)	rs3129718	C	T	0.852088	0.52604	0.045376	4.48e-31	8620	134.364
Anti-Merkel cell polyomavirus IgG seropositivity	Miscarriage (Saori Sakaue et al.)	rs3129987	C	T	0.845726	0.288647	0.0448714	1.25e-10	8540	41.3707
Anti-Merkel cell polyomavirus IgG seropositivity	Miscarriage (Saori Sakaue et al.)	rs3130283	C	A	0.852433	0.470737	0.0453361	2.95e-25	8735	107.788
Anti-Merkel cell polyomavirus IgG seropositivity	Miscarriage (Saori Sakaue et al.)	rs3130638	C	T	0.820667	0.46049	0.0422142	1.05e-27	8724	118.966
Anti-Merkel cell polyomavirus IgG seropositivity	Miscarriage (Saori Sakaue et al.)	rs3130915	A	G	0.37604	0.19623	0.0340864	8.57e-09	8293	33.1332
Anti-Merkel cell polyomavirus IgG seropositivity	Miscarriage (Saori Sakaue et al.)	rs3131622	G	T	0.452833	0.220262	0.0320555	6.36e-12	8735	47.2035
Anti-Merkel cell polyomavirus IgG seropositivity	Miscarriage (Saori Sakaue et al.)	rs3135392	A	C	0.398626	0.254998	0.0326252	5.45e-15	8735	61.0756
Anti-Merkel cell polyomavirus IgG seropositivity	Miscarriage (Saori Sakaue et al.)	rs34067190	T	C	0.156393	0.296692	0.0452466	5.48e-11	8322	42.9868
Anti-Merkel cell polyomavirus IgG seropositivity	Miscarriage (Saori Sakaue et al.)	rs372313241	A	T	0.0254815	-0.57469	0.104669	4.01e-08	8359	30.1389
Anti-Merkel cell polyomavirus IgG seropositivity	Miscarriage (Saori Sakaue et al.)	rs3763347	A	T	0.40893	0.144086	0.0322529	7.92e-06	8735	19.9529
Anti-Merkel cell polyomavirus IgG seropositivity	Miscarriage (Saori Sakaue et al.)	rs439303	A	G	0.263537	0.188934	0.0368043	2.84e-07	8735	26.3465
Anti-Merkel cell polyomavirus IgG seropositivity	Miscarriage (Saori Sakaue et al.)	rs4843511	T	C	0.0629326	-0.337856	0.0666464	3.99e-07	8668	25.6927
Anti-Merkel cell polyomavirus IgG seropositivity	Miscarriage (Saori Sakaue et al.)	rs55792153	C	A	0.744936	-0.230404	0.0368364	3.98e-10	8688	39.1134
Anti-Merkel cell polyomavirus IgG seropositivity	Miscarriage (Saori Sakaue et al.)	rs56051108	A	G	0.109336	-0.248167	0.0537736	3.93e-06	7916	21.2932
Anti-Merkel cell polyomavirus IgG seropositivity	Miscarriage (Saori Sakaue et al.)	rs60365179	C	A	0.01974	0.558604	0.118056	2.23e-06	8384	22.3835
Anti-Merkel cell polyomavirus IgG seropositivity	Miscarriage (Saori Sakaue et al.)	rs61994796	G	A	0.0592357	-0.305942	0.0687497	8.58e-06	8635	19.7987
Anti-Merkel cell polyomavirus IgG seropositivity	Miscarriage (Saori Sakaue et al.)	rs652888	G	A	0.241843	0.191123	0.0371067	2.6e-07	8735	26.5229
Anti-Merkel cell polyomavirus IgG seropositivity	Miscarriage (Saori Sakaue et al.)	rs6692568	T	C	0.438234	0.162784	0.0328226	7.07e-07	8516	24.591
Anti-Merkel cell polyomavirus IgG seropositivity	Miscarriage (Saori Sakaue et al.)	rs693797	C	T	0.420998	0.162834	0.0326842	6.29e-07	8734	24.815
Anti-Merkel cell polyomavirus IgG seropositivity	Miscarriage (Saori Sakaue et al.)	rs705483	A	G	0.932163	-0.282956	0.0635276	8.43e-06	8712	19.8341
Anti-Merkel cell polyomavirus IgG seropositivity	Miscarriage (Saori Sakaue et al.)	rs7755852	G	A	0.601139	0.184944	0.0345156	8.4e-08	7900	28.7038
Anti-Merkel cell polyomavirus IgG seropositivity	Miscarriage (Saori Sakaue et al.)	rs9264584	C	T	0.653805	0.201486	0.0344961	5.19e-09	8462	34.1073
Anti-Merkel cell polyomavirus IgG seropositivity	Miscarriage (Saori Sakaue et al.)	rs9265712	C	A	0.629169	0.157459	0.0337001	2.98e-06	8636	21.8259
Anti-Merkel cell polyomavirus IgG seropositivity	Miscarriage (Saori Sakaue et al.)	rs9270074	C	T	0.843446	0.491337	0.0443307	1.51e-28	8735	122.815
Anti-Merkel cell polyomavirus IgG seropositivity	Miscarriage (Saori Sakaue et al.)	rs9271794	A	G	0.470683	0.325566	0.0321512	4.23e-24	8664	102.514
Anti-Merkel cell polyomavirus IgG seropositivity	Miscarriage (Saori Sakaue et al.)	rs9272575	A	C	0.258617	0.17763	0.0368952	1.48e-06	8501	23.1735
Anti-Merkel cell polyomavirus IgG seropositivity	Miscarriage (Saori Sakaue et al.)	rs9273852	C	T	0.406082	0.25746	0.0325656	2.66e-15	8731	62.4888
Anti-Merkel cell polyomavirus IgG seropositivity	Miscarriage (Saori Sakaue et al.)	rs9276515	A	G	0.536258	0.218082	0.0319417	8.64e-12	8674	46.604
Anti-Merkel cell polyomavirus IgG seropositivity	Miscarriage (Saori Sakaue et al.)	rs9276635	C	A	0.673612	0.286565	0.0341124	4.44e-17	8663	70.554
Anti-Merkel cell polyomavirus IgG seropositivity	Miscarriage (Saori Sakaue et al.)	rs9501404	G	A	0.880759	0.295133	0.0504195	4.81e-09	8378	34.2559
Merkel cell polyomavirus VP1 antibody levels	Miscarriage (Saori Sakaue et al.)	rs1044043	C	A	0.790611	0.173868	0.0219662	2.47e-15	5762	62.6295
Merkel cell polyomavirus VP1 antibody levels	Miscarriage (Saori Sakaue et al.)	rs111736040	A	T	0.0161548	-0.33613	0.0746021	6.62e-06	5633	20.2936
Merkel cell polyomavirus VP1 antibody levels	Miscarriage (Saori Sakaue et al.)	rs114055193	A	G	0.0323785	-0.290596	0.0518423	2.08e-08	5760	31.4094
Merkel cell polyomavirus VP1 antibody levels	Miscarriage (Saori Sakaue et al.)	rs114708114	T	C	0.0201957	-0.372373	0.0662544	1.91e-08	5620	31.5771
Merkel cell polyomavirus VP1 antibody levels	Miscarriage (Saori Sakaue et al.)	rs115905070	T	C	0.0095313	-0.423266	0.0954001	9.13e-06	5718	19.6778
Merkel cell polyomavirus VP1 antibody levels	Miscarriage (Saori Sakaue et al.)	rs115946194	T	C	0.0202187	-0.294253	0.0659996	8.26e-06	5762	19.8705
Merkel cell polyomavirus VP1 antibody levels	Miscarriage (Saori Sakaue et al.)	rs11671409	C	G	0.0407733	-0.21408	0.0477838	7.46e-06	5690	20.065
Merkel cell polyomavirus VP1 antibody levels	Miscarriage (Saori Sakaue et al.)	rs1264710	G	C	0.189931	-0.139485	0.0236733	3.81e-09	5760	34.7046
Merkel cell polyomavirus VP1 antibody levels	Miscarriage (Saori Sakaue et al.)	rs12796958	C	G	0.0288004	-0.24951	0.0558189	7.82e-06	5677	19.9738
Merkel cell polyomavirus VP1 antibody levels	Miscarriage (Saori Sakaue et al.)	rs140197270	G	A	0.00820395	-0.46716	0.102982	5.72e-06	5668	20.571
Merkel cell polyomavirus VP1 antibody levels	Miscarriage (Saori Sakaue et al.)	rs141069040	C	T	0.0164605	-0.352948	0.0728524	1.27e-06	5741	23.4629
Merkel cell polyomavirus VP1 antibody levels	Miscarriage (Saori Sakaue et al.)	rs143447099	A	T	0.0236764	-0.276445	0.0603516	4.64e-06	5723	20.9743
Merkel cell polyomavirus VP1 antibody levels	Miscarriage (Saori Sakaue et al.)	rs147226235	G	A	0.0127937	0.379166	0.0831911	5.17e-06	5745	20.766
Merkel cell polyomavirus VP1 antibody levels	Miscarriage (Saori Sakaue et al.)	rs148632941	A	C	0.0155459	-0.336499	0.0758151	9.06e-06	5725	19.6927
Merkel cell polyomavirus VP1 antibody levels	Miscarriage (Saori Sakaue et al.)	rs149480989	T	C	0.00861917	0.457129	0.100417	5.31e-06	5685	20.7162
Merkel cell polyomavirus VP1 antibody levels	Miscarriage (Saori Sakaue et al.)	rs151719	T	C	0.769524	0.100932	0.0219064	4.08e-06	5762	21.221
Merkel cell polyomavirus VP1 antibody levels	Miscarriage (Saori Sakaue et al.)	rs1766	G	A	0.470798	-0.0861398	0.0187644	4.42e-06	5736	21.0662
Merkel cell polyomavirus VP1 antibody levels	Miscarriage (Saori Sakaue et al.)	rs1879314	T	C	0.977107	-0.281857	0.0618717	5.23e-06	5744	20.7454
Merkel cell polyomavirus VP1 antibody levels	Miscarriage (Saori Sakaue et al.)	rs200722405	G	A	0.272507	-0.115731	0.0215778	8.17e-08	5376	28.7557
Merkel cell polyomavirus VP1 antibody levels	Miscarriage (Saori Sakaue et al.)	rs2244458	C	T	0.657966	0.0956387	0.0196989	1.2e-06	5574	23.5628
Merkel cell polyomavirus VP1 antibody levels	Miscarriage (Saori Sakaue et al.)	rs2293751	A	G	0.445483	0.0836568	0.0185723	6.66e-06	5723	20.2824
Merkel cell polyomavirus VP1 antibody levels	Miscarriage (Saori Sakaue et al.)	rs2524205	G	T	0.610812	0.0843937	0.0186831	6.27e-06	5762	20.3972
Merkel cell polyomavirus VP1 antibody levels	Miscarriage (Saori Sakaue et al.)	rs2534826	A	G	0.037487	-0.334023	0.0479248	3.18e-12	5762	48.5603
Merkel cell polyomavirus VP1 antibody levels	Miscarriage (Saori Sakaue et al.)	rs2736190	C	T	0.757584	0.123488	0.0216219	1.12e-08	5703	32.6069
Merkel cell polyomavirus VP1 antibody levels	Miscarriage (Saori Sakaue et al.)	rs28377109	A	C	0.129253	0.219574	0.0276135	1.84e-15	5760	63.2074
Merkel cell polyomavirus VP1 antibody levels	Miscarriage (Saori Sakaue et al.)	rs28393149	G	C	0.11801	0.25629	0.0292185	1.76e-18	5508	76.9112
Merkel cell polyomavirus VP1 antibody levels	Miscarriage (Saori Sakaue et al.)	rs28752974	G	C	0.0353419	-0.222398	0.0496754	7.57e-06	5659	20.0367
Merkel cell polyomavirus VP1 antibody levels	Miscarriage (Saori Sakaue et al.)	rs318977	T	G	0.29523	0.09153	0.0205707	8.61e-06	5660	19.7913
Merkel cell polyomavirus VP1 antibody levels	Miscarriage (Saori Sakaue et al.)	rs396502	G	T	0.0372109	-0.403376	0.0483446	7.2e-17	5751	69.5942
Merkel cell polyomavirus VP1 antibody levels	Miscarriage (Saori Sakaue et al.)	rs62481806	T	G	0.0953662	-0.14505	0.0315899	4.4e-06	5762	21.076
Merkel cell polyomavirus VP1 antibody levels	Miscarriage (Saori Sakaue et al.)	rs62528379	T	A	0.146782	0.117806	0.0265557	9.16e-06	5515	19.6726
Merkel cell polyomavirus VP1 antibody levels	Miscarriage (Saori Sakaue et al.)	rs7177918	A	T	0.431192	-0.0847997	0.0190238	8.29e-06	5588	19.8627
Merkel cell polyomavirus VP1 antibody levels	Miscarriage (Saori Sakaue et al.)	rs7444313	A	G	0.726514	-0.160515	0.0207015	8.92e-15	5695	60.1001
Merkel cell polyomavirus VP1 antibody levels	Miscarriage (Saori Sakaue et al.)	rs74454852	T	C	0.0345366	-0.261545	0.0503839	2.09e-07	5762	26.9376
Merkel cell polyomavirus VP1 antibody levels	Miscarriage (Saori Sakaue et al.)	rs7571141	C	T	0.102217	-0.139411	0.0305006	4.86e-06	5728	20.8846
Merkel cell polyomavirus VP1 antibody levels	Miscarriage (Saori Sakaue et al.)	rs76148407	G	C	0.0326371	-0.314264	0.0520064	1.51e-09	5745	36.5027
Merkel cell polyomavirus VP1 antibody levels	Miscarriage (Saori Sakaue et al.)	rs7618405	A	C	0.211461	0.122373	0.0229337	9.5e-08	5715	28.4624
Merkel cell polyomavirus VP1 antibody levels	Miscarriage (Saori Sakaue et al.)	rs77385351	T	C	0.0141444	-0.342694	0.0771871	9.01e-06	5762	19.7048
Merkel cell polyomavirus VP1 antibody levels	Miscarriage (Saori Sakaue et al.)	rs7913164	A	C	0.912571	0.151283	0.0338402	7.8e-06	5473	19.9782
Merkel cell polyomavirus VP1 antibody levels	Miscarriage (Saori Sakaue et al.)	rs9260257	T	C	0.238376	-0.102424	0.0220202	3.3e-06	5678	21.6276
Merkel cell polyomavirus VP1 antibody levels	Miscarriage (Saori Sakaue et al.)	rs9268118	C	T	0.873785	0.187488	0.0276894	1.28e-11	5760	45.832
Merkel cell polyomavirus VP1 antibody levels	Miscarriage (Saori Sakaue et al.)	rs9271858	G	A	0.500696	0.130403	0.0183314	1.13e-12	5750	50.5863
Merkel cell polyomavirus VP1 antibody levels	Miscarriage (Saori Sakaue et al.)	rs9591402	T	C	0.0144147	-0.357947	0.0779341	4.37e-06	5758	21.0878
Note: EA, effect allele; OA, other allele; EAF, effect allele frequency; SNPs, single nucleotide polymorphisms; IAMIR, Infections and Antibody-mediated Immune Responses.

## Sheet: S3
Supplementary Table S3: MR Results Linking 11 phenotypes of IAMIR to Miscarriage.
Exposure	Outcome	method	nsnp	b	se	pval	or	or_lci95	or_uci95
Anti-Epstein-Barr virus IgG seropositivity	Miscarriage (FinnGen)	Weighted median	12	-0.03	0.015	0.043	0.97	0.943	0.999
		Inverse variance weighted	12	-0.024	0.012	0.035	0.976	0.954	0.998
		BWMR	12	-0.025	0.013	0.051	0.975	0.951	1
Epstein-Barr virus VCA p18 antibody levels	Miscarriage (FinnGen)	Weighted median	66	-0.032721	0.0232957	0.160141	0.967808	0.924613	1.01302
		Inverse variance weighted	66	-0.0310524	0.0156636	0.047428	0.969425	0.940115	0.999648
		BWMR	66	-0.035	0.017	0.034	0.966	0.935	0.997
Anti-polyomavirus 2 IgG seropositivity	Miscarriage (FinnGen)	Weighted median	40	0.0149122	0.0140464	0.2884	1.01502	0.987461	1.04336
		Inverse variance weighted	40	0.0232383	0.0100167	0.0203435	1.02351	1.00361	1.0438
		BWMR	40	0.024	0.01	0.017	1.025	1.004	1.045
Anti-Merkel cell polyomavirus IgG seropositivity	Miscarriage (FinnGen)	Weighted median	44	0.0158005	0.0117428	0.178447	1.01593	0.992811	1.03958
		Inverse variance weighted	44	0.0186803	0.00905339	0.0390796	1.01886	1.00094	1.0371
		BWMR	44	0.019	0.009	0.031	1.019	1.002	1.036
Varicella zoster virus glycoproteins E and I antibody levels	Miscarriage (FinnGen)	Weighted median	51	0.0448071	0.0246358	0.0689449	1.04583	0.996527	1.09756
		Inverse variance weighted	51	0.0501553	0.0178329	0.00491566	1.05143	1.01532	1.08883
		BWMR	51	0.053	0.017	0.002	1.055	1.02	1.091
Anti-human herpes virus 6 E1A IgG seropositivity	Miscarriage (Triin Laisk et al.)	Weighted median	25	0.0270612	0.0127156	0.0333215	1.02743	1.00214	1.05336
		Inverse variance weighted	25	0.0249348	0.00906585	0.00595218	1.02525	1.00719	1.04363
		BWMR	25	0.0149537	0.00895914	0.0950969	1.01507	0.997397	1.03305
Human herpes virus 7 U14 antibody levels	Miscarriage (Triin Laisk et al.)	Weighted median	28	0.0258864	0.0278272	0.352238	1.02622	0.971752	1.08375
		Inverse variance weighted	28	0.0496023	0.0227864	0.0294925	1.05085	1.00495	1.09885
		BWMR	28	0.0514513	0.0206865	0.0128758	1.0528	1.01097	1.09636
Anti-polyomavirus 2 IgG seropositivity	Miscarriage (Triin Laisk et al.)	Weighted median	45	0.0200513	0.0091934	0.0291791	1.02025	1.00203	1.0388
		Inverse variance weighted	45	0.014865	0.00650825	0.0223703	1.01498	1.00211	1.02801
		BWMR	45	0.0153957	0.00664557	0.0205211	1.01551	1.00237	1.02883
Anti-chlamydia trachomatis IgG seropositivity	Miscarriage (Saori Sakaue et al.)	Weighted median	25	-0.0330886	0.0280044	0.237384	0.967453	0.915782	1.02204
		Inverse variance weighted	25	-0.0457781	0.0201567	0.0231403	0.955254	0.91825	0.993749
		BWMR	25	-0.03451	0.0184667	0.0616556	0.966079	0.931737	1.00169
Anti-human herpes virus 6 IgG seropositivity	Miscarriage (Saori Sakaue et al.)	Weighted median	17	-0.0436734	0.0246394	0.0763109	0.957267	0.912136	1.00463
		Inverse variance weighted	17	-0.0528221	0.0189013	0.00519592	0.948549	0.914051	0.984348
		BWMR	17	-0.0513473	0.0179448	0.00421767	0.949949	0.917118	0.983955
Anti-human herpes virus 6 E1A IgG seropositivity	Miscarriage (Saori Sakaue et al.)	Weighted median	26	0.0374348	0.0276488	0.175756	1.03814	0.983383	1.09596
		Inverse variance weighted	26	0.0632654	0.0200156	0.00157334	1.06531	1.02433	1.10793
		BWMR	26	0.0426283	0.0193133	0.0273002	1.04355	1.00479	1.08381
Herpes simplex virus 1 mgG-1 antibody levels	Miscarriage (Saori Sakaue et al.)	Weighted median	36	-0.0628616	0.0488418	0.198079	0.939073	0.853345	1.03341
		Inverse variance weighted	36	-0.0796326	0.0338443	0.018627	0.923456	0.864186	0.98679
		BWMR	36	-0.0822612	0.0352533	0.0196253	0.921031	0.85954	0.986921
Anti-Merkel cell polyomavirus IgG seropositivity	Miscarriage (Saori Sakaue et al.)	Weighted median	52	0.0425819	0.0192689	0.0271138	1.0435	1.00483	1.08367
		Inverse variance weighted	52	0.0419501	0.0145976	0.00405595	1.04284	1.01343	1.07311
		BWMR	52	0.0461723	0.0138966	0.00089192	1.04725	1.01912	1.07617
Merkel cell polyomavirus VP1 antibody levels	Miscarriage (Saori Sakaue et al.)	Weighted median	42	0.0709205	0.04405	0.107398	1.0735	0.984701	1.1703
		Inverse variance weighted	42	0.0670987	0.0311557	0.0312671	1.0694	1.00605	1.13674
		BWMR	42	0.0634912	0.0320387	0.0475124	1.06555	1.0007	1.13461
Note:MR, Mendelian Randomization; nSNPs, Number of Single Nucleotide Polymorphisms; or, odds ratio; or_lci95, 95% Lower Confidence Interval; or_uci95, 95% Upper Confidence Interval. BWMR, Bayesian Weighted Mendelian Randomization; IAMIR, Infections and Antibody-mediated Immune Responses.

## Sheet: S4
Supplementary Table S4: MR analysis of 11 phenotypes of IAMIR across various miscarriage GWAS datasets.
Exposure	Outcome	Method	OR	OR_lci95	OR_uci95	P
Anti-chlamydia trachomatis IgG seropositivity	Miscarriage (FinnGen)	IVW	1.00638	0.983433	1.02985	0.589064
	Miscarriage (Triin Laisk et al.)	IVW	1.00285	0.986858	1.0191	0.728585
	Miscarriage (Saori Sakaue et al.)	IVW	0.955254	0.91825	0.993749	0.0231403
Anti-Epstein-Barr virus IgG seropositivity	Miscarriage (FinnGen)	IVW	0.976026	0.954261	0.998288	0.0349481
	Miscarriage (Triin Laisk et al.)	IVW	0.997355	0.986651	1.00818	0.6305
	Miscarriage (Saori Sakaue et al.)	IVW	1.00686	0.979721	1.03475	0.623791
Epstein-Barr virus VCA p18 antibody levels	Miscarriage (FinnGen)	IVW	0.969425	0.940115	0.999648	0.047428
	Miscarriage (Triin Laisk et al.)	IVW	0.981755	0.960234	1.00376	0.103457
	Miscarriage (Saori Sakaue et al.)	IVW	0.953851	0.90598	1.00425	0.0720936
Anti-human herpes virus 6 IgG seropositivity	Miscarriage (FinnGen)	IVW	0.982785	0.96235	1.00366	0.105303
	Miscarriage (Triin Laisk et al.)	IVW	0.999462	0.985693	1.01342	0.939347
	Miscarriage (Saori Sakaue et al.)	IVW	0.948549	0.914051	0.984348	0.00519592
Anti-human herpes virus 6 E1A IgG seropositivity	Miscarriage (FinnGen)	IVW	0.990857	0.96424	1.01821	0.508509
	Miscarriage (Triin Laisk et al.)	IVW	1.02525	1.00719	1.04363	0.00595218
	Miscarriage (Saori Sakaue et al.)	IVW	1.06531	1.02433	1.10793	0.00157334
Human herpes virus 7 U14 antibody levels	Miscarriage (FinnGen)	IVW	1.00596	0.954793	1.05988	0.823341
	Miscarriage (Triin Laisk et al.)	IVW	1.05085	1.00495	1.09885	0.0294925
	Miscarriage (Saori Sakaue et al.)	IVW	0.960404	0.883702	1.04376	0.341408
Herpes simplex virus 1 mgG-1 antibody levels	Miscarriage (FinnGen)	IVW	0.990621	0.947769	1.03541	0.676209
	Miscarriage (Triin Laisk et al.)	IVW	1.01079	0.979228	1.04336	0.507372
	Miscarriage (Saori Sakaue et al.)	IVW	0.923456	0.864186	0.98679	0.018627
Anti-polyomavirus 2 IgG seropositivity	Miscarriage (FinnGen)	IVW	1.02351	1.00361	1.0438	0.0203435
	Miscarriage (Triin Laisk et al.)	IVW	1.01498	1.00211	1.02801	0.0223703
	Miscarriage (Saori Sakaue et al.)	IVW	NA	NA	NA	NA
Anti-Merkel cell polyomavirus IgG seropositivity	Miscarriage (FinnGen)	IVW	1.01886	1.00094	1.0371	0.0390796
	Miscarriage (Triin Laisk et al.)	IVW	1.01157	0.999779	1.0235	0.0544739
	Miscarriage (Saori Sakaue et al.)	IVW	1.04284	1.01343	1.07311	0.00405595
Merkel cell polyomavirus VP1 antibody levels	Miscarriage (FinnGen)	IVW	0.994872	0.961062	1.02987	0.770723
	Miscarriage (Triin Laisk et al.)	IVW	0.993556	0.970305	1.01736	0.592564
	Miscarriage (Saori Sakaue et al.)	IVW	1.0694	1.00605	1.13674	0.0312671
Varicella zoster virus glycoproteins E and I antibody levels	Miscarriage (FinnGen)	IVW	1.05143	1.01532	1.08883	0.00491566
	Miscarriage (Triin Laisk et al.)	IVW	1.01831	0.996461	1.04064	0.101086
	Miscarriage (Saori Sakaue et al.)	IVW	0.987412	0.94077	1.03637	0.607862
Note:MR, Mendelian Randomization; OR, odds ratio; OR_lci95, 95% Lower Confidence Interval; OR_uci95, 95% Upper Confidence Interval. IVW, Inverse variance weighted; IAMIR, Infections and Antibody-mediated Immune Responses; GWAS, Genome-Wide Association Study.

## Sheet: S5
Supplementary Table S5: Reverse MR Results Linking Miscarriage to 11 phenotypes of IAMIR
Exposure	Outcome	Method	OR	OR_lci95	OR_uci95	P
Miscarriage (FinnGen)	Anti-chlamydia trachomatis IgG seropositivity	IVW	1.1822	0.634984	2.201	0.59762
Miscarriage (Triin Laisk et al.)		IVW	1.07606	0.67052	1.72687	0.761313
Miscarriage (Saori Sakaue et al.)		IVW	0.985214	0.750935	1.29258	0.914374
Miscarriage (FinnGen)	Anti-Epstein-Barr virus IgG seropositivity	IVW	0.946241	0.407153	2.1991	0.897809
Miscarriage (Triin Laisk et al.)		IVW	1.2663	0.684757	2.34175	0.451624
Miscarriage (Saori Sakaue et al.)		IVW	0.489274	0.228764	1.04644	0.0653355
Miscarriage (FinnGen)	Epstein-Barr virus VCA p18 antibody levels	IVW	1.00354	0.824834	1.22097	0.971803
Miscarriage (Triin Laisk et al.)		IVW	1.10011	0.925922	1.30707	0.277984
Miscarriage (Saori Sakaue et al.)		IVW	1.02456	0.919299	1.14187	0.660911
Miscarriage (FinnGen)	Anti-human herpes virus 6 IgG seropositivity	IVW	0.830695	0.331483	2.08172	0.692292
Miscarriage (Triin Laisk et al.)		IVW	0.843702	0.406011	1.75324	0.648796
Miscarriage (Saori Sakaue et al.)		IVW	1.07751	0.683462	1.69876	0.747885
Miscarriage (FinnGen)	Anti-human herpes virus 6 E1A IgG seropositivity	IVW	1.17195	0.585429	2.34609	0.654106
Miscarriage (Triin Laisk et al.)		IVW	0.767757	0.495093	1.19059	0.237734
Miscarriage (Saori Sakaue et al.)		IVW	1.0464	0.727082	1.50595	0.807104
Miscarriage (FinnGen)	Human herpes virus 7 U14 antibody levels	IVW	1.04625	0.862346	1.26938	0.646648
Miscarriage (Triin Laisk et al.)		IVW	1.07325	0.931575	1.23646	0.327739
Miscarriage (Saori Sakaue et al.)		IVW	0.959769	0.85596	1.07617	0.482001
Miscarriage (FinnGen)	Herpes simplex virus 1 mgG-1 antibody levels	IVW	0.928339	0.737979	1.1678	0.52537
Miscarriage (Triin Laisk et al.)		IVW	1.17897	0.996045	1.3955	0.0556292
Miscarriage (Saori Sakaue et al.)		IVW	0.99198	0.874129	1.12572	0.900689
Miscarriage (FinnGen)	Anti-polyomavirus 2 IgG seropositivity	IVW	0.869017	0.504278	1.49757	0.613132
Miscarriage (Triin Laisk et al.)		IVW	0.963314	0.706968	1.31261	0.812833
Miscarriage (Saori Sakaue et al.)		IVW	1.23901	1.00018	1.53488	0.0498054
Miscarriage (FinnGen)	Anti-Merkel cell polyomavirus IgG seropositivity	IVW	1.2004	0.798557	1.80445	0.379777
Miscarriage (Triin Laisk et al.)		IVW	1.00438	0.745744	1.35271	0.977056
Miscarriage (Saori Sakaue et al.)		IVW	1.22002	0.906878	1.64129	0.188813
Miscarriage (FinnGen)	Merkel cell polyomavirus VP1 antibody levels	IVW	0.879864	0.686834	1.12714	0.311132
Miscarriage (Triin Laisk et al.)		IVW	1.23589	0.988089	1.54582	0.0635902
Miscarriage (Saori Sakaue et al.)		IVW	0.952917	0.837454	1.0843	0.464264
Miscarriage (FinnGen)	Varicella zoster virus glycoproteins E and I antibody levels	IVW	1.02764	0.836587	1.26233	0.794994
Miscarriage (Triin Laisk et al.)		IVW	0.896411	0.759454	1.05807	0.196095
Miscarriage (Saori Sakaue et al.)		IVW	1.00749	0.899243	1.12877	0.897618
Note:MR, Mendelian Randomization; OR, odds ratio; OR_lci95, 95% Lower Confidence Interval; OR_uci95, 95% Upper Confidence Interval. IVW, Inverse variance weighted; IAMIR, Infections and Antibody-mediated Immune Responses

## Sheet: S6
Supplementary Table S6: Heterogeneity and pleiotropy in MR analyses.
Exposure	Outcome	Methods	nSNPs	HETEROGENEITY			HORIZONTAL PLEIOTROPY
				Q	Q DEGREES OF FREEDOM	Q P-VALUE	MR-EGGER REGRESSION
							EGGER INTERCEPT	SE	P-VALUE
Anti-Epstein-Barr virus IgG seropositivity	Miscarriage (FinnGen)	MR Egger	12	13.2494	10	0.21006	0.00023706	0.0158408	0.988354
		Inverse variance weighted	12	13.2497	11	0.277319
Epstein-Barr virus VCA p18 antibody levels	Miscarriage (FinnGen)	MR Egger	66	60.2614	64	0.609437	-0.0081466	0.00445858	0.0723356
		Inverse variance weighted	66	63.6	65	0.525938
Anti-polyomavirus 2 IgG seropositivity	Miscarriage (FinnGen)	MR Egger	40	24.5373	38	0.955248	0.00055853	0.00671296	0.934128
		Inverse variance weighted	40	24.5442	39	0.965647
Anti-Merkel cell polyomavirus IgG seropositivity	Miscarriage (FinnGen)	MR Egger	44	50.0853	42	0.183288	0.002818	0.00599923	0.64098
		Inverse variance weighted	44	50.3484	43	0.205457
Varicella zoster virus glycoproteins E and I antibody levels	Miscarriage (FinnGen)	MR Egger	51	56.8333	49	0.206333	-0.0013866	0.0055245	0.802866
		Inverse variance weighted	51	56.9063	50	0.233561
Anti-human herpes virus 6 E1A IgG seropositivity	Miscarriage (Triin Laisk et al.)	MR Egger	25	21.5593	23	0.54697	-0.0003072	0.00590446	0.958958
		Inverse variance weighted	25	21.562	24	0.605389
Human herpes virus 7 U14 antibody levels	Miscarriage (Triin Laisk et al.)	MR Egger	28	36.8231	26	0.0775386	-0.0017044	0.00710099	0.812197
		Inverse variance weighted	28	36.9047	27	0.0968608
Anti-polyomavirus 2 IgG seropositivity	Miscarriage (Triin Laisk et al.)	MR Egger	45	30.5458	43	0.923114	0.00130087	0.00431242	0.764368
		Inverse variance weighted	45	30.6368	44	0.936768
Anti-chlamydia trachomatis IgG seropositivity	Miscarriage (Saori Sakaue et al.)	MR Egger	25	28.1773	23	0.209151	-0.0054576	0.0111821	0.630127
		Inverse variance weighted	25	28.4691	24	0.240751
Anti-human herpes virus 6 IgG seropositivity	Miscarriage (Saori Sakaue et al.)	MR Egger	17	22.2774	15	0.100735	-0.0112288	0.0175424	0.531765
		Inverse variance weighted	17	22.8859	16	0.11682
Anti-human herpes virus 6 E1A IgG seropositivity	Miscarriage (Saori Sakaue et al.)	MR Egger	26	19.3463	24	0.733278	-0.0002586	0.0135097	0.984885
		Inverse variance weighted	26	19.3467	25	0.780202
Herpes simplex virus 1 mgG-1 antibody levels	Miscarriage (Saori Sakaue et al.)	MR Egger	36	26.2045	34	0.828055	0.00468679	0.00935959	0.619775
		Inverse variance weighted	36	26.4553	35	0.850172
Anti-Merkel cell polyomavirus IgG seropositivity	Miscarriage (Saori Sakaue et al.)	MR Egger	52	64.2452	50	0.0848253	0.00199405	0.00966497	0.837381
		Inverse variance weighted	52	64.2999	51	0.0999334
Merkel cell polyomavirus VP1 antibody levels	Miscarriage (Saori Sakaue et al.)	MR Egger	42	47.2433	40	0.200707	0.00783458	0.0108232	0.473361
		Inverse variance weighted	42	47.8622	41	0.214193
Miscarriage (Saori Sakaue et al.)	Anti-polyomavirus 2 IgG seropositivity	MR Egger	10	8.27843	8	0.406756	-0.0226046	0.032991	0.512594
		Inverse variance weighted	10	8.76423	9	0.459316
Note: SNPs, single nucleotide polymorphisms; MR, Mendelian randomization.
